# Supplementary material for: Color correction methods for underwater image enhancement: A systematic literature review
Source: PLoS One. 2025 Mar 10;20(3):e0317306. doi: 10.1371/journal.pone.0317306 (PMC11892867; doi:10.1371/journal.pone.0317306)
Supplement: S3 Table — (XLSX) [file pone.0317306.s003.xlsx]

## Sheet: All Studies Identified
S3 Table. All Studies Identified.
S/N	Database	Title	Abstract	Year	URL / DOI	Included in SLR? (Y=Yes, N=No, D=Duplicate)
1	AcademicSearchElite	Underwater image enhancement using multi-task fusion.	Underwater images are often scattered due to suspended particles in the water, resulting in light scattering and blocking and reduced visibility and contrast. Color shifts and distortions are also caused by the absorption of different wavelengths of light in the water. This series of problems will make the underwater image quality greatly impaired, resulting in some advanced visual work can not b…	2024	https://search.ebscohost.com/login.aspx?direct=true&AuthType=shib&db=afh&AN=175675346&site=ehost-live&custid=s8370378	N
2	AcademicSearchElite	Underwater Image Enhancement Based on the Improved Algorithm of Dark Channel.	Enhancing underwater images presents a challenging problem owing to the influence of ocean currents, the refraction, absorption and scattering of light by suspended particles, and the weak illumination intensity. Recently, different methods have relied on the underwater image formation model and deep learning techniques to restore underwater images. However, they tend to degrade the underwater im…	2023	https://search.ebscohost.com/login.aspx?direct=true&AuthType=shib&db=afh&AN=162852930&site=ehost-live&custid=s8370378	N
3	AcademicSearchElite	Real-time jellyfish classification and detection algorithm based on improved YOLOv4-tiny and improved underwater image enhancement algorithm.	The outbreak of jellyfish blooms poses a serious threat to human life and marine ecology. Therefore, jellyfish detection techniques have earned great interest. This paper investigates the jellyfish detection and classification algorithm based on optical images and deep learning theory. Firstly, we create a dataset comprising 11,926 images. A MSRCR underwater image enhancement algorithm with fusio…	2023	https://search.ebscohost.com/login.aspx?direct=true&AuthType=shib&db=afh&AN=173737579&site=ehost-live&custid=s8370378	N
4	AcademicSearchElite	Real-time jellyfish classification and detection algorithm based on improved YOLOv4-tiny and improved underwater image enhancement algorithm.	The outbreak of jellyfish blooms poses a serious threat to human life and marine ecology. Therefore, jellyfish detection techniques have earned great interest. This paper investigates the jellyfish detection and classification algorithm based on optical images and deep learning theory. Firstly, we create a dataset comprising 11,926 images. A MSRCR underwater image enhancement algorithm with fusio…	2023	https://search.ebscohost.com/login.aspx?direct=true&AuthType=shib&db=afh&AN=169870408&site=ehost-live&custid=s8370378	D
5	AcademicSearchElite	An effectual underwater image enhancement using deep learning algorithm comparing the accuracy with K-NN classifier.	This work presents a comparative analysis of an effectual underwater image enhancement using two different algorithms to detect and recognise the blur images with high accuracy. Deep learning algorithms and K-NN classifiers are implemented to recognize the subset deep blue images with 40 samples calculated using clincalc with alpha value 0.05 and pretest power 80 %. From the MATLAB simulation res…	2023	https://search.ebscohost.com/login.aspx?direct=true&AuthType=shib&db=afh&AN=173861240&site=ehost-live&custid=s8370378	N
6	AcademicSearchElite	Multi-scale fusion framework via retinex and transmittance optimization for underwater image enhancement.	Low contrast, poor color saturation, and turbidity are common phenomena of underwater sensing scene images obtained in highly turbid oceans. To address these problems, we propose an underwater image enhancement method by combining Retinex and transmittance optimized multi-scale fusion framework. Firstly, the grayscale of R, G, and B channels are quantized to enhance the image contrast. Secondly, …	2022	https://search.ebscohost.com/login.aspx?direct=true&AuthType=shib&db=afh&AN=159328457&site=ehost-live&custid=s8370378	N
7	AcademicSearchElite	An underwater image enhancement model combining physical priors and residual network.	Deep learning‐based methods have achieved notable performance for underwater image enhancement. However, previous studies are mostly focused on pursuing high similarity between the original image and the target, which incurs performance drop when the models are used for real‐world images. A new framework for underwater image enhancement is proposed to improve the generalization performance of enh…	2023	https://search.ebscohost.com/login.aspx?direct=true&AuthType=shib&db=afh&AN=173551829&site=ehost-live&custid=s8370378	N
8	AcademicSearchElite	An effective underwater image enhancement based on the fusion of CLAHE and image constancy sharpening technique.	The non-uniform illumination in underwater causes degradation of images as when light propagates through water, it gets scattered and absorbed due to various factors. The captured underwater images are mainly suffer from color distortion, color cast, low contrast, poor illumination, and blurred details due to the optical properties of water. Underwater image enhancement plays a preprocessing stag…	2024	https://search.ebscohost.com/login.aspx?direct=true&AuthType=shib&db=afh&AN=176080236&site=ehost-live&custid=s8370378	N
9	AcademicSearchElite	Underwater image enhancement method based on a cross attention mechanism.	Underwater image enhancement is a technique that improves the quality of underwater images, which makes them clearer and more realistic. However, because of the complexity of underwater environments, underwater image enhancement faces many challenges, such as the variation in underwater optical properties as well as low contrast, low brightness, and color distortion in underwater images. To extra…	2024	https://search.ebscohost.com/login.aspx?direct=true&AuthType=shib&db=afh&AN=174903628&site=ehost-live&custid=s8370378	N
10	AcademicSearchElite	Research on evaluation method of underwater image quality and performance of underwater structure defect detection model.	Due to the unique environment for the underwater imaging, the acquired images are often blurred, color-distorted, and low-contrast, resulting in low-quality images. Enhancing these images is necessary to improve the effectiveness of target detection. However, there currently lacks of a comprehensive image quality evaluation system specifically designed for underwater images, which hinders the obj…	2024	https://search.ebscohost.com/login.aspx?direct=true&AuthType=shib&db=afh&AN=176226880&site=ehost-live&custid=s8370378	N
11	AcademicSearchElite	Multi-view underwater image enhancement method via embedded fusion mechanism.	Due to wavelength-dependent light absorption and scattering, underwater images often appear with a colour cast and blurry details. Most existing deep learning methods utilize a single input end-to-end network structure, which leads to a single form and content of the extracted features. To address these problems, we present a novel multi-feature underwater image enhancement method via embedded fu…	2023	https://search.ebscohost.com/login.aspx?direct=true&AuthType=shib&db=afh&AN=163048410&site=ehost-live&custid=s8370378	N
12	AcademicSearchElite	基于轻量级神经网络的水下生物图像增强.	This study proposes a lightweight underwater image restoration method to obtain high-quality biological images and address issues such as color cast and low contrast. The process compensates for color distortion in underwater images through global averaging and max pooling,reducing the influence of irrelevant features in the input images and enhancing the model′s focus on key features. It introdu…	2023	https://search.ebscohost.com/login.aspx?direct=true&AuthType=shib&db=afh&AN=174827520&site=ehost-live&custid=s8370378	N
13	AcademicSearchElite	Towards domain adaptation underwater image enhancement and restoration.	Currently, deep convolutional neural networks have made significant research progress in the field of underwater image enhancement and restoration. However, most of the existing methods use fixed-scale convolutional kernels, which are easily overfitted in practice, resulting in poor domain adaptation. Therefore, in this paper, we propose an underwater image enhancement and restoration network bas…	2024	https://search.ebscohost.com/login.aspx?direct=true&AuthType=shib&db=afh&AN=175476280&site=ehost-live&custid=s8370378	N
14	AcademicSearchElite	Improved water-net model for underwater image enhancement.	Exploring the unknown has always fascinated humans and life underwater is no exception. Hence, AUVs or ROVs are used to discover the unreachable depths of the water bodies. Since the environmental conditions differ from the air domain, the raw images/videos captured are blurred or have low contrast. The current proposal is to improve the previously introduced Water-Net CNN model for enriching und…	2024	https://search.ebscohost.com/login.aspx?direct=true&AuthType=shib&db=afh&AN=175549295&site=ehost-live&custid=s8370378	N
15	AcademicSearchElite	GCCF: A lightweight and scalable network for underwater image enhancement.	Underwater images suffer from color deviation and low contrast arising from light attenuation and scatter, making them act as a drag on exploring and exploiting ocean resources. Existed underwater image enhancement algorithms are either inflexible due to scene-dependent design or redundant for ignoring prior knowledge. To address the above problems, we propose a lightweight and scalable deep lear…	2024	https://search.ebscohost.com/login.aspx?direct=true&AuthType=shib&db=afh&AN=174339409&site=ehost-live&custid=s8370378	Y
16	AcademicSearchElite	An Underwater Image Enhancement Method for a Preprocessing Framework Based on Generative Adversarial Network.	This paper presents an efficient underwater image enhancement method, named ECO-GAN, to address the challenges of color distortion, low contrast, and motion blur in underwater robot photography. The proposed method is built upon a preprocessing framework using a generative adversarial network. ECO-GAN incorporates a convolutional neural network that specifically targets three underwater issues: m…	2023	https://search.ebscohost.com/login.aspx?direct=true&AuthType=shib&db=afh&AN=164941173&site=ehost-live&custid=s8370378	N
17	AcademicSearchElite	DBFNet: A Dual-Branch Fusion Network for Underwater Image Enhancement.	Due to the absorption and scattering effects of light propagating through water, underwater images inevitably suffer from severe degradation, such as color casts and losses of detail. Many existing deep learning-based methods have demonstrated superior performance for underwater image enhancement (UIE). However, accurate color correction and detail restoration still present considerable challenge…	2023	https://search.ebscohost.com/login.aspx?direct=true&AuthType=shib&db=afh&AN=162384619&site=ehost-live&custid=s8370378	N
18	AcademicSearchElite	Multi-weight and multi-granularity fusion of underwater image enhancement.	Light is scattered and absorbed as it travels through the water, which results in color shift, poor contrast, uneven illumination, and blurred details. This is not conducive to the exploration of marine life, the protection of marine ecology, and the development of marine engineering. For the problems of visual unnaturalness and blurred details in the enhanced underwater images, we propose a mult…	2022	https://search.ebscohost.com/login.aspx?direct=true&AuthType=shib&db=afh&AN=158629286&site=ehost-live&custid=s8370378	N
19	AcademicSearchElite	Fourth-Order Partial Differential Equation Framelet Fusion-Based Colour Correction and Contrast Enhancement for Underwater Images.	A framelet augmented fourth-order forward-reverse partial differential equation (PDE)-fusion-based algorithm is proposed for underwater image enhancement. The algorithm combines framelet domain transform-based fusion of modified base, detail and amplified detail layers in a PDE-based formulation. The extracted layers via framelet decomposition with adaptive threshold computation comprise the deta…	2023	https://search.ebscohost.com/login.aspx?direct=true&AuthType=shib&db=afh&AN=172959568&site=ehost-live&custid=s8370378	N
20	AcademicSearchElite	Underwater Image Enhancement using Fusion of CLAHE and Total Generalized Variation.	In order to learn more about the volcanic eruptions and sea creatures on the seabed, the underwater images are a great resource. When light travels from air to water, which is denser comparatively, it scatters and bends, causing several kinds of issues. The primary difficulties of an underwater image are its inadequate contrast, colour distortion, and poor visual quality. Even the sea water marin…	2023	https://search.ebscohost.com/login.aspx?direct=true&AuthType=shib&db=afh&AN=173982000&site=ehost-live&custid=s8370378	N
21	AcademicSearchElite	Underwater Image Restoration via Adaptive Color Correction and Contrast Enhancement Fusion.	When light traverses through water, it undergoes influence from the absorption and scattering of particles, resulting in diminished contrast and color distortion within underwater imaging. These effects further constrain the observation of underwater environments and the extraction of features from submerged objects. To address these challenges, we introduce an underwater color image processing a…	2023	https://search.ebscohost.com/login.aspx?direct=true&AuthType=shib&db=afh&AN=172983439&site=ehost-live&custid=s8370378	Y
22	AcademicSearchElite	Underwater Video Enhancement Using Manta Ray Foraging Lion Optimization-Based Fusion Convolutional Neural Network.	Due to the significance of aquatic robotics and marine engineering, the underwater video enhancement has gained huge attention. Thus, a video enhancement method, namely Manta Ray Foraging Lion Optimization-based fusion Convolutional Neural Network (MRFLO-based fusion CNN) algorithm is developed in this research for enhancing the quality of the underwater videos. The MRFLO is developed by merging …	2023	https://search.ebscohost.com/login.aspx?direct=true&AuthType=shib&db=afh&AN=169782938&site=ehost-live&custid=s8370378	N
23	AcademicSearchElite	Underwater image enhancement using Divide-and-Conquer network.	Underwater image enhancement has become the requirement for more people to have a better visual experience or to extract information. However, underwater images often suffer from the mixture of color distortion and blurred quality degradation due to the external environment (light attenuation, background noise and the type of water). To solve the above problem, we design a Divide-and-Conquer netw…	2024	https://search.ebscohost.com/login.aspx?direct=true&AuthType=shib&db=afh&AN=175850184&site=ehost-live&custid=s8370378	N
24	AcademicSearchElite	双背景光自适应融合与透射图精准估计水下图像复原.	Underwater images have been highly required in many application scenarios, such as marine resources exploration, reservoir safety evaluation, and underwater aquaculture monitoring. But the captured images under water are usually degraded, due to the refraction, absorption, and scattering of light by the suspended particles in water. Some limitations of images can be low contrast, blurred details,…	2022	https://search.ebscohost.com/login.aspx?direct=true&AuthType=shib&db=afh&AN=159728070&site=ehost-live&custid=s8370378	N
25	AcademicSearchElite	Multi-Domain Rapid Enhancement Networks for Underwater Images.	Images captured during marine engineering operations suffer from color distortion and low contrast. Underwater image enhancement helps to alleviate these problems. Many deep learning models can infer multi-source data, where images with different perspectives exist from multiple sources. To this end, we propose a multichannel deep convolutional neural network (MDCNN) linked to a VGG that can targ…	2023	https://search.ebscohost.com/login.aspx?direct=true&AuthType=shib&db=afh&AN=173565631&site=ehost-live&custid=s8370378	N
26	AcademicSearchElite	An underwater attenuation image enhancement method with adaptive color compensation and detail optimization.	Aiming at the problems of color compensation bias and loss of detail information in local areas of current underwater image enhancement methods, this paper proposes an underwater attenuation image enhancement method with adaptive color compensation and detail optimization. The method fully considers the attenuation level of each optical channel to guide the color correction based on the attenuati…	2023	https://search.ebscohost.com/login.aspx?direct=true&AuthType=shib&db=afh&AN=161306411&site=ehost-live&custid=s8370378	N
27	AcademicSearchElite	Underwater low-light enhancement network based on bright channel prior and attention mechanism.	At present, there are some problems in underwater low light image, such as low contrast, blurred details, color distortion. In the process of low illumination image enhancement, there are often problems such as artifacts, loss of edge details and noise amplification in the enhanced image. In this paper, we propose an underwater low-light enhancement algorithm based on U-shaped generative adversar…	2023	https://search.ebscohost.com/login.aspx?direct=true&AuthType=shib&db=afh&AN=161652980&site=ehost-live&custid=s8370378	N
28	AcademicSearchElite	Target Oriented Perceptual Adversarial Fusion Network for Underwater Image Enhancement.	Due to the refraction and absorption of light by water, underwater images usually suffer from severe degradation, such as color cast, hazy blur, and low visibility, which would degrade the effectiveness of marine applications equipped on autonomous underwater vehicles. To eliminate the degradation of underwater images, we propose a target oriented perceptual adversarial fusion network, dubbed TOP…	2022	https://search.ebscohost.com/login.aspx?direct=true&AuthType=shib&db=afh&AN=160693866&site=ehost-live&custid=s8370378	N
29	AcademicSearchElite	融合密集特征的水下图像增强算法.	Due to the optical transmission characteristics, underwater images are degraded to different degrees than natural images, and there are many problems such as color deviation, poor visibility and fuzzy details.Based on the generation of general adverse networks (GAN),an algorithm of underwater image enhancement dense fusion GAN (DFGAN) algorithm was proposed. The algorithm improved the existing GA…	2021	https://search.ebscohost.com/login.aspx?direct=true&AuthType=shib&db=afh&AN=152664459&site=ehost-live&custid=s8370378	N
30	AcademicSearchElite	Robust underwater image enhancement with cascaded multi-level sub-networks and triple attention mechanism.	With the growing exploration of marine resources, underwater image enhancement has gained significant attention. Recent advances in convolutional neural networks (CNN) have greatly impacted underwater image enhancement techniques. However, conventional CNN-based methods typically employ a single network structure, which may compromise robustness in challenging conditions. Additionally, commonly u…	2024	https://search.ebscohost.com/login.aspx?direct=true&AuthType=shib&db=afh&AN=174322345&site=ehost-live&custid=s8370378	N
31	AcademicSearchElite	Texture enhanced underwater image restoration via Laplacian regularization.	• Incorporate the underwater image formation model into a novel constructed Laplacian variation model. • Introduce a simple and effective L 2 norm on the Laplacian priors to preserve details and enhance texture. • Propose a brightness-aware manner to estimate the transmission map. • Design an efficient optimization scheme to improve the convergence speed. Underwater images are usually degraded by…	2023	https://search.ebscohost.com/login.aspx?direct=true&AuthType=shib&db=afh&AN=163515349&site=ehost-live&custid=s8370378	N
32	AcademicSearchElite	A framework for the efficient enhancement of non-uniform illumination underwater image using convolution neural network.	In this paper, the non-uniform illumination enhancement problem of underwater images under the artificial light sources conditions is investigated based on Convolution Neural Network (CNN). First, we propose a trainable end-to-end enhancer called NUIENet, for enhancing the non-uniform illumination of underwater images. The proposed model consists of correction network and fusion layers. The corre…	2023	https://search.ebscohost.com/login.aspx?direct=true&AuthType=shib&db=afh&AN=164256942&site=ehost-live&custid=s8370378	N
33	AcademicSearchElite	A hierarchical probabilistic underwater image enhancement model with reinforcement tuning.	Underwater Image Enhancement (UIE) is a challenging problem due to the complex underwater environment. Traditional UIE methods can hardly adapt to various underwater environments. Deep learning-based UIE methods are more powerful but often rely on a large deal of real-world underwater images with distortion-free reference images. This gives rise to two issues: First, the reference images are high…	2024	https://search.ebscohost.com/login.aspx?direct=true&AuthType=shib&db=afh&AN=175300907&site=ehost-live&custid=s8370378	N
34	AcademicSearchElite	DRC: Chromatic aberration intensity priors for underwater image enhancement.	Underwater imaging technology is a crucial tool for monitoring marine flora and fauna. However, selective light absorption and scattering properties of water make underwater imagery frequently appear blurred and exhibit color biases, hindering the extraction of vital aquacultural insights. To address this challenge, we propose a method, namely DRC, which is a holistic approach to enhancing underw…	2024	https://search.ebscohost.com/login.aspx?direct=true&AuthType=shib&db=afh&AN=175300918&site=ehost-live&custid=s8370378	N
35	AcademicSearchElite	Underwater image enhancement and restoration based on local fusion.	Underwater imaging and image processing play important roles in oceanic scientific research. However, because the light is absorbed and scattered, the obtained underwater images are seriously degraded. Color distortion, low contrast, and detail (edge information) loss are the major problems of underwater images. We propose a method to solve these problems. First, a local adaptive proportion fusio…	2019	https://search.ebscohost.com/login.aspx?direct=true&AuthType=shib&db=afh&AN=138683894&site=ehost-live&custid=s8370378	N
36	AcademicSearchElite	Underwater image enhancement algorithm based on color correction and contrast enhancement.	Due to the complex underwater environment and the selective absorption and scattering effect of water on light waves, underwater images often suffer from issues such as low contrast, color distortion, and blurred details. This paper presents a stable and effective algorithm for enhancing underwater images to address these challenges. Firstly, an improved color correction algorithm based on the gr…	2023	https://search.ebscohost.com/login.aspx?direct=true&AuthType=shib&db=afh&AN=172865079&site=ehost-live&custid=s8370378	N
37	AcademicSearchElite	An adaptive interpolation and 3D reconstruction algorithm for underwater images.	3D reconstruction technology is gradually applied to underwater scenes, which has become a crucial research direction for human ocean exploration and exploitation. However, due to the complexity of the underwater environment, the number of high-quality underwater images acquired by underwater robots is limited and cannot meet the requirements of 3D reconstruction. Therefore, this paper proposes a…	2024	https://search.ebscohost.com/login.aspx?direct=true&AuthType=shib&db=afh&AN=175927739&site=ehost-live&custid=s8370378	N
38	AcademicSearchElite	Underwater image enhancement based on colour correction and fusion.	Underwater image processing has always been a very challenging problem. Under the influence of environmental factors, underwater images are prone to some problems, such as colour cast, low visibility, and few edge details. Here, an image enhancement algorithm is proposed to improve image degradation mainly caused by the absorption of light. First, colour compensation and white balance algorithm a…	2021	https://search.ebscohost.com/login.aspx?direct=true&AuthType=shib&db=afh&AN=151783179&site=ehost-live&custid=s8370378	N
39	AcademicSearchElite	An optimized GAN method based on the Que-Attn and contrastive learning for underwater image enhancement.	Research on underwater image processing has increased significantly in the past decade due to the precious resources that exist underwater. However, it is still a challenging problem to restore degraded underwater images. Existing prior-based methods show limited performance in many cases due to their reliance on hand-crafted features. Therefore, in this paper, we propose an effective unsupervise…	2023	https://search.ebscohost.com/login.aspx?direct=true&AuthType=shib&db=afh&AN=161192884&site=ehost-live&custid=s8370378	N
40	AcademicSearchElite	A novel deep learning based underwater image de-noising and detecting suspicious object.	Exploration of underwater resource play a vital role for nation development. Underwater surveillance systems play a crucial role in security applications, requiring accurate detection of suspicious objects in underwater images. However, the presence of noise, poor visibility, and uneven lighting conditions in underwater environments pose significant challenges for reliable object detection. This …	2023	https://search.ebscohost.com/login.aspx?direct=true&AuthType=shib&db=afh&AN=173420228&site=ehost-live&custid=s8370378	N
41	AcademicSearchElite	DGC‐UWnet: Underwater image enhancement based on computation‐efficient convolution and channel shuffle.	Underwater image enhancement is receiving increasing attention due to many of the vision research being applied to underwater scenes. To eliminate the impact of complex underwater scenes on imaging, underwater image enhancement algorithm has become an effective solution. However, underwater image enhancement models face a challenge of lightening the model while improving generalizability. Here, D…	2023	https://search.ebscohost.com/login.aspx?direct=true&AuthType=shib&db=afh&AN=163670454&site=ehost-live&custid=s8370378	N
42	AcademicSearchElite	Real-time detection of underwater river crab based on multi-scale pyramid fusion image enhancement and MobileCenterNet model.	• A novel underwater image enhancement method is proposed to improve the quality of river crab images. • A lightweight anchor-free one-stage crab detection model named MobileCenterNet is proposed. • A feature fusion module is designed to improve the detection performance for underwater river crab targets. To achieve rapid and accurate detection of pond cultured river crab, an underwater river cra…	2023	https://search.ebscohost.com/login.aspx?direct=true&AuthType=shib&db=afh&AN=161010999&site=ehost-live&custid=s8370378	N
43	AcademicSearchElite	A Novel Underwater Image Enhancement Using Optimal Composite Backbone Network.	Continuous exploration of the ocean has made underwater image processing an important research field, and plenty of CNN (convolutional neural network)-based underwater image enhancement methods have emerged over time. However, the feature-learning ability of existing CNN-based underwater image enhancement is limited. The networks were designed to be complicated or embed other algorithms for bette…	2023	https://search.ebscohost.com/login.aspx?direct=true&AuthType=shib&db=afh&AN=168589259&site=ehost-live&custid=s8370378	N
44	AcademicSearchElite	Underwater image enhancement via multi-scale fusion and adaptive color-gamma correction in low-light conditions.	In dark underwater areas, existing single-model underwater image enhancement methods have poor enhancement effects. We propose an underwater image enhancement method based on color correction and multi-scale fusion (CCMF). Specifically, we first design a color correction method with red channel compensation, which compensates for the red channel according to light attenuation and removes color bi…	2023	https://search.ebscohost.com/login.aspx?direct=true&AuthType=shib&db=afh&AN=173559659&site=ehost-live&custid=s8370378	Y
45	AcademicSearchElite	Model-Based Underwater Image Simulation and Learning-Based Underwater Image Enhancement Method.	Due to the absorption and scattering effects of light in water bodies and the non-uniformity and insufficiency of artificial illumination, underwater images often present various degradation problems, impacting their utility in underwater applications. In this paper, we propose a model-based underwater image simulation and learning-based underwater image enhancement method for coping with various…	2022	https://search.ebscohost.com/login.aspx?direct=true&AuthType=shib&db=afh&AN=156531016&site=ehost-live&custid=s8370378	N
46	AcademicSearchElite	Object recognition from enhanced underwater image using optimized deep-CNN.	Object detection from underwater sea images based on deep learning techniques provides preferable results in a controlled environment. Yet, these techniques experience some challenges in detecting underwater objects due to color distortion, noise, and scattering. Hence, enhancing the underwater imaginary is important for accurately determining the objects under water. This research presents a dee…	2023	https://search.ebscohost.com/login.aspx?direct=true&AuthType=shib&db=afh&AN=164665320&site=ehost-live&custid=s8370378	N
47	AcademicSearchElite	FW-GAN: Underwater image enhancement using generative adversarial network with multi-scale fusion.	Underwater robots have broad applications in many fields such as ocean exploration, ocean pasture and environmental monitoring. However, due to the inference of light scattering and absorption, selective color attenuation, suspended particles and other complex factors in the underwater environment, it is difficult for robot vision sensors to obtain high-quality underwater image signal, which is t…	2022	https://search.ebscohost.com/login.aspx?direct=true&AuthType=shib&db=afh&AN=159692042&site=ehost-live&custid=s8370378	N
48	AcademicSearchElite	Underwater enhancement based on a self-learning strategy and attention mechanism for high-intensity regions.	Images acquired during underwater activities suffer from environmental properties of the water, such as turbidity and light attenuation. These phenomena cause color distortion, blurring, and contrast reduction. In addition, irregular ambient light distribution causes color channel unbalance and regions with high-intensity pixels. Recent works related to underwater image enhancement, and based on …	2022	https://search.ebscohost.com/login.aspx?direct=true&AuthType=shib&db=afh&AN=159568910&site=ehost-live&custid=s8370378	N
49	AcademicSearchElite	Adam Bald Eagle optimization enabled transfer learning for underwater image fusion.	In this paper, a clear underwater image is attained by a fusion process using Transfer Learning (TL). Two images are selected from the underwater colour image dataset and those images are allowed to Discrete Wavelet Transform (DWT), Tetrolet transform and Saliency maps. Here, the outputs gained from images by the Tetrolet transform are fused and allowed for inverse Tetrolet transform. Moreover, t…	2023	https://search.ebscohost.com/login.aspx?direct=true&AuthType=shib&db=afh&AN=164129036&site=ehost-live&custid=s8370378	N
50	AcademicSearchElite	A Multi-Stage Progressive Network with Feature Transmission and Fusion for Marine Snow Removal.	Improving underwater image quality is crucial for marine detection applications. However, in the marine environment, captured images are often affected by various degradation factors due to the complexity of underwater conditions. In addition to common color distortions, marine snow noise in underwater images is also a significant issue. The backscatter of artificial light on marine snow generate…	2024	https://search.ebscohost.com/login.aspx?direct=true&AuthType=shib&db=afh&AN=175129572&site=ehost-live&custid=s8370378	N
51	AcademicSearchElite	Meta underwater camera: A smart protocol for underwater image enhancement.	Underwater images captured by an underwater camera normally suffer from visual degradation issues, such as color deviations, low contrasts, and detail blurs. Existing studies tend to address these issues separately by individual techniques, such that underwater image visibility can hardly be improved in an overall, consistent manner. To address this limitation, we present a smart protocol for und…	2023	https://search.ebscohost.com/login.aspx?direct=true&AuthType=shib&db=afh&AN=161277569&site=ehost-live&custid=s8370378	N
52	AcademicSearchElite	HFM: A hybrid fusion method for underwater image enhancement.	Different underwater images captured by different devices may exhibit varying degrees of nonlinear rendering, leading to white balance distortion. Meanwhile, wavelength attenuation and light scattering associated with distance can cause color shifts, reduced visibility, and decreased contrast in underwater images. This will result in difficult access to underwater information, which in turn will …	2024	https://search.ebscohost.com/login.aspx?direct=true&AuthType=shib&db=afh&AN=173784903&site=ehost-live&custid=s8370378	N
53	AcademicSearchElite	Global structure-guided learning framework for underwater image enhancement.	Underwater image enhancement (UIE), as an image processing technique, plays a vital role in computer vision. However, existing approaches treat the restoration process as a whole; thus, they cannot adequately handle the color distortion and low contrast in the enhanced images. In this paper, we propose a global–local-guided model for realizing UIE tasks in a coarse-to-fine manner to alleviate the…	2022	https://search.ebscohost.com/login.aspx?direct=true&AuthType=shib&db=afh&AN=160780838&site=ehost-live&custid=s8370378	N
54	AcademicSearchElite	Underwater object detection algorithm based on feature enhancement and progressive dynamic aggregation strategy.	• Firstly, a new feature enhancement gating module is designed to extract the key information contained in features from different dimensions more comprehensively; • Then, a feature dynamic fusion module is designed to aggregate the features of adjacent layers, which can establish the relationship between the object scale of the input image and feature fusion, and dynamically learn the fusion wei…	2023	https://search.ebscohost.com/login.aspx?direct=true&AuthType=shib&db=afh&AN=162848531&site=ehost-live&custid=s8370378	N
55	AcademicSearchElite	Underwater image enhancement based on color restoration and dual image wavelet fusion.	Due to the severe light absorption and scattering, underwater images often exhibit problems such as low contrast, detail blurring, color attenuation, and low illumination. To address these issues, this paper presents a two-step strategy based on color restoration and image fusion by combining deep learning and conventional image enhancement technologies to improve the visual performance of underw…	2022	https://search.ebscohost.com/login.aspx?direct=true&AuthType=shib&db=afh&AN=157993293&site=ehost-live&custid=s8370378	N
56	AcademicSearchElite	SwinWave-SR: Multi-scale lightweight underwater image super-resolution.	The resource-limited nature of underwater vision equipment leads to poor, otherwise low-resolution information affecting the downstream underwater robotics and ocean engineering tasks. Underwater Image Enhancement (UIE) methods have emerged, particularly Super-Resolution (SR), to tackle the aforementioned challenge by restoring the corresponding low-resolution image to a high-quality counterpart.…	2024	https://search.ebscohost.com/login.aspx?direct=true&AuthType=shib&db=afh&AN=173970331&site=ehost-live&custid=s8370378	N
57	AcademicSearchElite	Dual-model: Revised imaging network and visual perception correction for underwater image enhancement.	Considering the limitation of a single physics-based or deep learning-based method, this paper proposes an effective Dual-model methodology for underwater image enhancement. The Dual-model mainly consists of two branches: the Revised Imaging Network-model (RIN-model) and the Visual Perception Correction-model (VPC-model). Specifically, instead of directly learning an image-to-image mapping strate…	2023	https://search.ebscohost.com/login.aspx?direct=true&AuthType=shib&db=afh&AN=171111786&site=ehost-live&custid=s8370378	N
58	AcademicSearchElite	Image Enhancement Approach for the Underwater Images Using the Optimized Color Balancing Model.	Marine resources are one of the valuable resources that need to be explored and protected, but are affected due to environmental factors. The underwater images are distorted due to the light scattering and absorption phenomenon, which draws the attention of the researcher to restoring the underwater images which is a challenging task. High-quality underwater images help us to learn and study deep…	2023	https://search.ebscohost.com/login.aspx?direct=true&AuthType=shib&db=afh&AN=174525401&site=ehost-live&custid=s8370378	N
59	AcademicSearchElite	Toward underwater image enhancement: new dataset and white balance priors-based fusion network.	Raw underwater images are degraded due to light attenuation and particle scattering. It is challenging to obtain authentic reference images. Hence, existing underwater datasets may be short of paired and trainable images. Many data-driven approaches are therefore difficult to implement. To address the above issues, we mainly make two contributions. First, a paired artificial underwater dataset (i…	2022	https://search.ebscohost.com/login.aspx?direct=true&AuthType=shib&db=afh&AN=161327600&site=ehost-live&custid=s8370378	N
60	AcademicSearchElite	Underwater image enhancement method based on denoising diffusion probabilistic model.	Underwater images often suffer from severe distortion, which seriously affects the image quality and the application. Current underwater image enhancement methods have poor generalization capability and cannot be adapted to all types of underwater images. In recent years, the diffusion model based on the denoising diffusion probabilistic model (DDPM) has achieved excellent results in various fiel…	2023	https://search.ebscohost.com/login.aspx?direct=true&AuthType=shib&db=afh&AN=172347728&site=ehost-live&custid=s8370378	N
61	AcademicSearchElite	Perceptual Underwater Image Enhancement With Deep Learning and Physical Priors.	Underwater image enhancement, as a pre-processing step to support the following object detection task, has drawn considerable attention in the field of underwater navigation and ocean exploration. However, most of the existing underwater image enhancement strategies tend to consider enhancement and detection as two fully independent modules with no interaction, and the practice of separate optimi…	2021	https://search.ebscohost.com/login.aspx?direct=true&AuthType=shib&db=afh&AN=153127916&site=ehost-live&custid=s8370378	N
62	AcademicSearchElite	Integrating deep learning and traditional image enhancement techniques for underwater image enhancement.	Underwater images usually suffer from colour distortion, blur, and low contrast, which hinder the subsequent processing of underwater information. To address these problems, this paper proposes a novel approach for single underwater images enhancement by integrating data‐driven deep learning and hand‐crafted image enhancement techniques. First, a statistical analysis is made on the average deviat…	2022	https://search.ebscohost.com/login.aspx?direct=true&AuthType=shib&db=afh&AN=159471114&site=ehost-live&custid=s8370378	N
63	AcademicSearchElite	Cformer: An underwater image enhancement hybrid network combining convolution and transformer.	Underwater images are the most direct and effective ways to obtain underwater information. However, underwater images typically suffer from contrast reduction and colour distortion due to the absorption and scattering of water by light, which seriously limits the further development of underwater visual tasks. Recently, the convolutional neural network has been extensively applied in underwater i…	2023	https://search.ebscohost.com/login.aspx?direct=true&AuthType=shib&db=afh&AN=173439860&site=ehost-live&custid=s8370378	N
64	AcademicSearchElite	融合自校准照明框架的水下图像增强网络.	Underwater image quality degradation has seriously hindered the development of marine engineering technology. Aiming at the problems of underwater image color distortion, low contrast and uneven brightness, in order to solve the special underwater imaging environment cause the above degradation problems, and facilitate the subsequent research work based on underwater images, this paper proposed a…	2023	https://search.ebscohost.com/login.aspx?direct=true&AuthType=shib&db=afh&AN=173767881&site=ehost-live&custid=s8370378	N
65	AcademicSearchElite	Underwater image quality assessment method based on color space multi-feature fusion.	The complexity and challenging underwater environment leading to degradation in underwater image. Measuring the quality of underwater image is a significant step for the subsequent image processing step. Existing Image Quality Assessment (IQA) methods do not fully consider the characteristics of degradation in underwater images, which limits their performance in underwater image assessment. To ad…	2023	https://search.ebscohost.com/login.aspx?direct=true&AuthType=shib&db=afh&AN=172843364&site=ehost-live&custid=s8370378	N
66	AcademicSearchElite	Cross-domain learning for underwater image enhancement.	The poor quality of underwater images has become a widely-known cause affecting the performance of the underwater development projects, including mineral exploitation, driving photography, and navigation for autonomous underwater vehicles. In recent years, deep learning-based techniques have achieved remarkable successes in image restoration and enhancement tasks. However, the limited availabilit…	2023	https://search.ebscohost.com/login.aspx?direct=true&AuthType=shib&db=afh&AN=160582774&site=ehost-live&custid=s8370378	N
67	AcademicSearchElite	Underwater Imaging Formation Model-Embedded Multiscale Deep Neural Network for Underwater Image Enhancement.	Underwater image enhancement (UIE) plays an essential role in improving the quality of raw images captured in an underwater environment. Existing UIE methods can be categorized into two types: handcraft-designed and deep learning-based methods. Generally, the handcraft-designed methods are more explainable due to the leverage of knowledge-based image priors, while the deep learning-based methods …	2022	https://search.ebscohost.com/login.aspx?direct=true&AuthType=shib&db=afh&AN=156998407&site=ehost-live&custid=s8370378	N
68	AcademicSearchElite	UIDEF: A real-world underwater image dataset and a color-contrast complementary image enhancement framework.	Numerous underwater image enhancement methods have been proposed in recent years. However, these methods are mainly evaluated using synthetic datasets with similar degradation or real-world datasets with insufficient images. A benchmark dataset containing various degraded situations and real-world underwater images is needed to evaluate the performance of these methods. In this paper, we propose …	2023	https://search.ebscohost.com/login.aspx?direct=true&AuthType=shib&db=afh&AN=161791162&site=ehost-live&custid=s8370378	N
69	AcademicSearchElite	Underwater image enhancement utilizing adaptive color correction and model conversion for dehazing.	Underwater imaging is typically affected by absorption and scattering, which can lead to color distortion and image blurring. However, no universal color constancy algorithm for correcting underwater images exists due to the wide variation in underwater scenes. Furthermore, methods based on learning to improve underwater image quality often suffer from a lack of ground truth, which can compromise…	2024	https://search.ebscohost.com/login.aspx?direct=true&AuthType=shib&db=afh&AN=173033858&site=ehost-live&custid=s8370378	N
70	AcademicSearchElite	基于 SK 注意力残差网络的水下图像增强.	In order to solve the problems of color distortion, key information blur and detail loss perplexed underwater image, an underwater image enhancement method based on SK attention residual network is proposed. The generator structure in the generative adversarial network is improved, and a residual module is introduced to reduce the feature loss between encoder and decoder, thus enhance the image d…	2023	https://search.ebscohost.com/login.aspx?direct=true&AuthType=shib&db=afh&AN=173361321&site=ehost-live&custid=s8370378	N
71	AcademicSearchElite	Deep network for underwater image enhancement inspired by physical imaging model.	Underwater images often suffer from problems such as low contrast, color distortion, and blurred details, which have a negative impact on subsequent image processing tasks. To mitigate such problems, we propose an algorithm that combines an underwater physical imaging model with a convolutional neural network. The physical imaging model has two important types of parameters: background scattering…	2023	https://search.ebscohost.com/login.aspx?direct=true&AuthType=shib&db=afh&AN=173978518&site=ehost-live&custid=s8370378	N
72	AcademicSearchElite	Research on the identification and distribution of biofouling using underwater cleaning robot based on deep learning.	The rapid identification of biofouling is of great significance to the intelligent operation and maintenance of large ships or other deep-sea and offshore projects. The biofouling's optical imaging properties and its dispersion and concealment bring challenges to the correct segmentation of its images. In this article, a filter-guided inverse dark channel inversion exposure compensation (FIDCE) a…	2023	https://search.ebscohost.com/login.aspx?direct=true&AuthType=shib&db=afh&AN=162326774&site=ehost-live&custid=s8370378	N
73	AcademicSearchElite	Underwater image enhancement via a channel‐wise transmission estimation network.	Underwater image enhancement for image processing and underwater robotic vision have recently attracted much academic attention. However, in most existing methods, underwater image enhancement is completed with a simple assumption: the attenuation coefficients are unified across the color channels. This assumption leads to unstable and visually unpleasing enhancement results. Moreover, these meth…	2023	https://search.ebscohost.com/login.aspx?direct=true&AuthType=shib&db=afh&AN=169771628&site=ehost-live&custid=s8370378	N
74	AcademicSearchElite	WSDS-GAN: A weak-strong dual supervised learning method for underwater image enhancement.	• The difficult of acquiring large high-quality underwater image hinders the development of the deep learning-based underwater image enhancement method. • WSDS-GAN conducts the style transfer from degradation style to clear style for underwater image enhancement based on CycleGAN. • The two-stage learning strategy solves the problem of big data deficiency and improves the enhanced image quality e…	2023	https://search.ebscohost.com/login.aspx?direct=true&AuthType=shib&db=afh&AN=171109888&site=ehost-live&custid=s8370378	N
75	AcademicSearchElite	Underwater Image Enhancement With Hyper-Laplacian Reflectance Priors.	Underwater image enhancement aims at improving the visibility and eliminating color distortions of underwater images degraded by light absorption and scattering in water. Recently, retinex variational models show remarkable capacity of enhancing images by estimating reflectance and illumination in a retinex decomposition course. However, ambiguous details and unnatural color still challenge the p…	2022	https://search.ebscohost.com/login.aspx?direct=true&AuthType=shib&db=afh&AN=170077342&site=ehost-live&custid=s8370378	N
76	AcademicSearchElite	Sea-Pix-GAN: Underwater image enhancement using adversarial neural network.	In the last decade, the exploration of deep-sea ecosystems has surged, offering exciting prospects for discovering untapped resources such as medical drugs, food and energy sources, and renewable energy products. Consequently, research in underwater image processing has witnessed substantial growth. However, underwater imaging poses significant challenges, particularly without sophisticated, spec…	2024	https://search.ebscohost.com/login.aspx?direct=true&AuthType=shib&db=afh&AN=175300878&site=ehost-live&custid=s8370378	N
77	AcademicSearchElite	Polarization-based underwater image enhancement using the neural network of Mueller matrix images.	In the paper, a method of underwater image enhancement based on the neural network of Mueller matrix images is presented. The novelty of our study lies in the employment of the neural network based on Mueller matrix imaging, which can provide complete information of the target, to conduct underwater image enhancement. To establish the dataset, we obtain the Mueller matrix images of different obje…	2022	https://search.ebscohost.com/login.aspx?direct=true&AuthType=shib&db=afh&AN=155516488&site=ehost-live&custid=s8370378	N
78	AcademicSearchElite	Contrast Limited Adaptive Histogram Equalization-Based Fusion in YIQ and HSI Color Spaces for Underwater Image Enhancement.	To improve contrast and restore color for underwater images without suffering from insufficient details and color cast, this paper proposes a fusion algorithm for different color spaces based on contrast limited adaptive histogram equalization (CLAHE). The original color image is first converted from RGB space to two different spaces: YIQ and HSI. Then, the algorithm separately applies CLAHE in Y…	2018	https://search.ebscohost.com/login.aspx?direct=true&AuthType=shib&db=afh&AN=128457203&site=ehost-live&custid=s8370378	N
79	AcademicSearchElite	SE–RWNN: an synergistic evolution and randomly wired neural network‐based model for adaptive underwater image enhancement.	Under water images are likely to suffer from severe degradation such as colour distortion, low contrast, and fuzz content, caused by the absorption and scattering effects of the water. To improve the visual appearance of the image, the authors present an adaptive algorithm for effective underwater image enhancement using a randomly wired neural network (RWNN) and synergistic evolution (SE). In do…	2020	https://search.ebscohost.com/login.aspx?direct=true&AuthType=shib&db=afh&AN=149466080&site=ehost-live&custid=s8370378	N
80	AcademicSearchElite	SE–RWNN: an synergistic evolution and randomly wired neural network-based model for adaptive underwater image enhancement.	Under water images are likely to suffer from severe degradation such as colour distortion, low contrast, and fuzz content, caused by the absorption and scattering effects of the water. To improve the visual appearance of the image, the authors present an adaptive algorithm for effective underwater image enhancement using a randomly wired neural network (RWNN) and synergistic evolution (SE). In do…	2020	https://search.ebscohost.com/login.aspx?direct=true&AuthType=shib&db=afh&AN=149309885&site=ehost-live&custid=s8370378	D
81	AcademicSearchElite	Coarse-to-fine underwater image enhancement with lightweight CNN and attention-based refinement.	Graphical Abstract of the proposed network, Module 1 shows the Global-local network, Module 2 shows RGB histogram equalizer, and Module 3 shows the attention module. (b) The structure of B_Block, and (c) The structure of C_block in the proposed network. [Display omitted] • An end-to-end synergetic integration of classic image processing and CNNs. • Using an attention module to emphasize meaningfu…	2024	https://search.ebscohost.com/login.aspx?direct=true&AuthType=shib&db=afh&AN=175871426&site=ehost-live&custid=s8370378	N
82	AcademicSearchElite	DRGAN: Dense Residual Generative Adversarial Network for Image Enhancement in an Underwater Autonomous Driving Device.	Underwater autonomous driving devices, such as autonomous underwater vehicles (AUVs), rely on visual sensors, but visual images tend to produce color aberrations and a high turbidity due to the scattering and absorption of underwater light. To address these issues, we propose the Dense Residual Generative Adversarial Network (DRGAN) for underwater image enhancement. Firstly, we adopt a multi-scal…	2023	https://search.ebscohost.com/login.aspx?direct=true&AuthType=shib&db=afh&AN=172987435&site=ehost-live&custid=s8370378	N
83	AcademicSearchElite	Underwater image restoration based on dual information modulation network.	The presence of light absorption and scattering in underwater conditions results in underwater images with missing details, low contrast, and color bias. The current deep learning-based methods bring unlimited potential for underwater image restoration (UIR) tasks. These methods, however, do not adequately take into account the inconsistency of the attenuation of different color channels and spat…	2024	https://search.ebscohost.com/login.aspx?direct=true&AuthType=shib&db=afh&AN=175878300&site=ehost-live&custid=s8370378	N
84	AcademicSearchElite	Underwater image enhancement with latent consistency learning‐based color transfer.	Due to the inevitable wavelength‐dependent light absorption and forward/backward scattering, underwater images usually suffer severe color distortion and are hazy. It has become quite necessary to improve the visual quality of underwater images for both underwater observation and operation. Traditional enhancement methods and existing deep learning‐based approaches to underwater image enhancement…	2022	https://search.ebscohost.com/login.aspx?direct=true&AuthType=shib&db=afh&AN=156131859&site=ehost-live&custid=s8370378	Y
85	AcademicSearchElite	Underwater image enhancement combining low-dimensional and global features.	The physical transformation of light will cause the quality of underwater images to decrease, which impacts the precision of object detection, recognition, and segmentation in underwater circumstances. In this study, we suggest an underwater image enhancement combining low-dimensional and global features (UIELG). This model can availably heighten the texture minutiae and global key features of su…	2023	https://search.ebscohost.com/login.aspx?direct=true&AuthType=shib&db=afh&AN=164610629&site=ehost-live&custid=s8370378	N
86	AcademicSearchElite	Underwater image enhancement via complementary advantage fusion of global and local contrast.	Underwater images encounter a range of quality degradation challenges due to most wavelengths of light being attenuated by varying degrees of absorption in traveling underwater. To cope with these issues, we present a complementary advantage fusion method of global and local contrast, named CAFM. Successively, CAFM first compensate for the attenuation of each channel by exploiting the pixel inten…	2023	https://search.ebscohost.com/login.aspx?direct=true&AuthType=shib&db=afh&AN=173888850&site=ehost-live&custid=s8370378	N
87	AcademicSearchElite	UIF: An Objective Quality Assessment for Underwater Image Enhancement.	Due to complex and volatile lighting environment, underwater imaging can be readily impaired by light scattering, warping, and noises. To improve the visual quality, Underwater Image Enhancement (UIE) techniques have been widely studied. Recent efforts have also been contributed to evaluate and compare the UIE performances with subjective and objective methods. However, the subjective evaluation …	2022	https://search.ebscohost.com/login.aspx?direct=true&AuthType=shib&db=afh&AN=170077344&site=ehost-live&custid=s8370378	N
88	AcademicSearchElite	An effectual underwater image enhancement using deep learning algorithm comparing the accuracy with SVM classifier.	The purpose of this research is to compare the effectiveness of two distinct underwater image enhancement algorithms in detecting and recognising low contrast images with high precision. Deep learning technique and SVM classifiers are used to identify the subset of blue and mic, chlorophyll pictures comprising forty samples. A considerable accuracy ratio (p=0.001) was obtained in statistical anal…	2023	https://search.ebscohost.com/login.aspx?direct=true&AuthType=shib&db=afh&AN=163583649&site=ehost-live&custid=s8370378	N
89	AcademicSearchElite	Evaluation of underwater image enhancement algorithms based on Retinex and its implementation on embedded systems.	The improvement of underwater imaging has advanced significantly due to its contribution to marine engineering and underwater exploration. This fact has been reflected in recent years with the proposal of numerous algorithms that improve the quality of underwater images. A benchmarking of three algorithms based on the Retinex models implemented on five high-performance embedded systems is present…	2022	https://search.ebscohost.com/login.aspx?direct=true&AuthType=shib&db=afh&AN=156913412&site=ehost-live&custid=s8370378	N
90	AcademicSearchElite	Underwater Image Detection and Recognition Using Radial Basis Function Neural Networks and Chimp Optimization Algorithm.	Radial basis function (RBF) neural network is one of the most practical tools in underwater image processing problems. Considering the deficiencies of RBF neural networks, such as low accuracy, slow convergence rate, and entrapment in local minima, we use the chimp optimization algorithm (ChOA) to tackle these deficiencies. Two benchmark underwater image datasets are used to evaluate the efficien…	2023	https://search.ebscohost.com/login.aspx?direct=true&AuthType=shib&db=afh&AN=164433499&site=ehost-live&custid=s8370378	N
91	AcademicSearchElite	Learning a Holistic-Specific color transformer with Couple Contrastive constraints for underwater image enhancement and beyond.	Underwater images suffer from different types of degradation due to medium characteristics and interfere with underwater tasks. While deep learning methods based on the Convolutional Neural Network (CNN) excel at detection tasks, they have inherent limitations when it comes to handling long-range dependencies. The enhanced images generated by these methods often have problems such as color cast, …	2024	https://search.ebscohost.com/login.aspx?direct=true&AuthType=shib&db=afh&AN=175300914&site=ehost-live&custid=s8370378	N
92	AcademicSearchElite	Hybrid Image Denoising with Wavelet and Deep Learning Model.	Underwater image enhancement restores corrupted underwater photos so that clean images can be produced. Deep learning-based image super resolution reconstruction has been a prominent issue in the near past. To enhance the efficiency and effectiveness of deep learningbased solutions, this research puts forth an enhanced picture deep convolutional neural networks-based super-resolution reconstructi…	2022	https://search.ebscohost.com/login.aspx?direct=true&AuthType=shib&db=afh&AN=160271283&site=ehost-live&custid=s8370378	N
93	AcademicSearchElite	Multi-scale underwater image enhancement with optimized homomorphic filter and RGB color correction.	We propose a multi-scale underwater image enhancement method with an optimized homomorphic filter and a RGB color correction algorithm. The proposed method includes three steps. First, an optimized homomorphic filter was developed to reduce the interference of underwater impurities on the image. The interference of impurity particles on the image is reduced, and a preliminarily optimized image ca…	2022	https://search.ebscohost.com/login.aspx?direct=true&AuthType=shib&db=afh&AN=160076104&site=ehost-live&custid=s8370378	N
94	AcademicSearchElite	UDAformer: Underwater image enhancement based on dual attention transformer.	Underwater images suffer from color casts and low contrast degraded due to wavelength-dependent light scatter and abortion of the underwater environment, which impacts the application of high-level computer vision tasks. Considering the characteristics of uneven degradation and loss of color channel of underwater images, a novel dual attention transformer-based underwater image enhancement method…	2023	https://search.ebscohost.com/login.aspx?direct=true&AuthType=shib&db=afh&AN=163848002&site=ehost-live&custid=s8370378	N
95	AcademicSearchElite	Underwater image restoration through a combination of improved dark channel prior and gray world algorithms.	Due to the absorption and scattering of light caused by particles suspended in water and the variable attenuation of light with different wavelengths, underwater images are typically characterized by low contrast, blurred features, and severe color bias. To improve the quality of underwater images, an underwater image restoration method is proposed. First, based on similarities between the underw…	2019	https://search.ebscohost.com/login.aspx?direct=true&AuthType=shib&db=afh&AN=139490519&site=ehost-live&custid=s8370378	N
96	AcademicSearchElite	Conditional generative adversarial network with dual-branch progressive generator for underwater image enhancement.	Underwater images are of great significance for exploring and utilizing the marine environment. However, the raw underwater images usually suffer from distorted color and low contrast due to the attenuation of light. To solve this problem, we present a conditional generative adversarial network with dual-branch progressive generator, which can asymptotically enhance underwater images. In particul…	2022	https://search.ebscohost.com/login.aspx?direct=true&AuthType=shib&db=afh&AN=159057450&site=ehost-live&custid=s8370378	N
97	AcademicSearchElite	Shallow Marine High-Resolution Optical Mosaics Based on Underwater Scooter-Borne Camera.	Optical cameras equipped with an underwater scooter can perform efficient shallow marine mapping. In this paper, an underwater image stitching method is proposed for detailed large scene awareness based on a scooter-borne camera, including preprocessing, image registration and post-processing. An underwater image enhancement algorithm based on the inherent underwater optical attenuation character…	2023	https://search.ebscohost.com/login.aspx?direct=true&AuthType=shib&db=afh&AN=172987166&site=ehost-live&custid=s8370378	N
98	AcademicSearchElite	Underwater Image Enhancement With Optimal Histogram Using Hybridized Particle Swarm and Dragonfly.	Typically, underwater image processing is mainly concerned with balancing the color change distortion or light scattering. Various researches have been processed under these issues. This proposed model incorporates two phases, namely, contrast correction and color correction. Moreover, two processes are involved within the contrast correction model, namely: (i) global contrast correction and (ii)…	2021	https://search.ebscohost.com/login.aspx?direct=true&AuthType=shib&db=afh&AN=153796930&site=ehost-live&custid=s8370378	N
99	AcademicSearchElite	FCNN: fusion-based underwater image enhancement using multilayer convolution neural network.	Underwater robotics is an important part of oceanography, resource exploration, and marine engineering. The images captured by underwater robots are affected by environmental factors, such as scattering and absorption, which lead to color cast and haze issues. We propose a light-weight fusion-based convolution neural network (FCNN) that improves the visual content of the underwater image. In FCNN…	2022	https://search.ebscohost.com/login.aspx?direct=true&AuthType=shib&db=afh&AN=161327622&site=ehost-live&custid=s8370378	N
100	AcademicSearchElite	An Underwater Image Vision Enhancement Algorithm Based on Contour Bougie Morphology.	Underwater images require further enhancement to improve the image qualities caused by medium scattering and light absorption. Based on Contour Bougie (CB) morphology, we propose a new enhancement method to enhance the scene contours and improve the visibility of images captured underwater. Two structuring elements with different sizes are considered as the roving windows. Multiple morphological …	2021	https://search.ebscohost.com/login.aspx?direct=true&AuthType=shib&db=afh&AN=153710268&site=ehost-live&custid=s8370378	N
101	AcademicSearchElite	An End-to-End Underwater-Image-Enhancement Framework Based on Fractional Integral Retinex and Unsupervised Autoencoder.	As an essential low-level computer vision task for remotely operated underwater robots and unmanned underwater vehicles to detect and understand the underwater environment, underwater image enhancement is facing challenges of light scattering, absorption, and distortion. Instead of using a specific underwater imaging model to mitigate the degradation of underwater images, we propose an end-to-end…	2023	https://search.ebscohost.com/login.aspx?direct=true&AuthType=shib&db=afh&AN=161477173&site=ehost-live&custid=s8370378	N
102	AcademicSearchElite	Underwater Image Enhancement via Minimal Color Loss and Locally Adaptive Contrast Enhancement.	Underwater images typically suffer from color deviations and low visibility due to the wavelength-dependent light absorption and scattering. To deal with these degradation issues, we propose an efficient and robust underwater image enhancement method, called MLLE. Specifically, we first locally adjust the color and details of an input image according to a minimum color loss principle and a maximu…	2022	https://search.ebscohost.com/login.aspx?direct=true&AuthType=shib&db=afh&AN=170077242&site=ehost-live&custid=s8370378	N
103	AcademicSearchElite	SGUIE-Net: Semantic Attention Guided Underwater Image Enhancement With Multi-Scale Perception.	Due to the wavelength-dependent light attenuation, refraction and scattering, underwater images usually suffer from color distortion and blurred details. However, due to the limited number of paired underwater images with undistorted images as reference, training deep enhancement models for diverse degradation types is quite difficult. To boost the performance of data-driven approaches, it is ess…	2022	https://search.ebscohost.com/login.aspx?direct=true&AuthType=shib&db=afh&AN=170077404&site=ehost-live&custid=s8370378	N
104	AcademicSearchElite	Research on Underwater Complex Scene SLAM Algorithm Based on Image Enhancement.	Underwater images typically suffer from less explicit feature point information and more redundant information due to wild conditions. To solve these degradation problems, we propose the VINS-MONO algorithm to enhance the quality of the underwater image. Specifically, we first used the FAST feature point extraction algorithm to improve the extraction speed. Then, the inverse optical flow method w…	2022	https://search.ebscohost.com/login.aspx?direct=true&AuthType=shib&db=afh&AN=160215653&site=ehost-live&custid=s8370378	N
105	AcademicSearchElite	Multi-scale cross-layer feature interaction GAN for underwater image enhancement.	Due to the intricate underwater environment, underwater images frequently exhibit issues such as low contrast, detail loss, and color distortion, which significantly affect underwater operations. To alleviate these concerns and improve image quality, multi-scale cross-layer feature interaction GAN for underwater image enhancement model (MCFIGAN) is proposed in this paper. In the proposed model, w…	2024	https://search.ebscohost.com/login.aspx?direct=true&AuthType=shib&db=afh&AN=174642885&site=ehost-live&custid=s8370378	N
106	AcademicSearchElite	FMAGAN:Fusing multiple attention and generative adversarial network to enhance underwater image.	Underwater image enhancement has always been a hot spot in underwater vision research. However, due to complicated underwater environment, a lot of problems such as the color distortion and low brightness of underwater raw images are very likely to occur. In response to the above situation, we proposed a generative adversarial network that integrated multiple attention to enhance underwater image…	2022	https://search.ebscohost.com/login.aspx?direct=true&AuthType=shib&db=afh&AN=156139291&site=ehost-live&custid=s8370378	N
107	AcademicSearchElite	Multiscale decomposition and fusion‐based color contrast restoration for various water‐colored environments.	Underwater image processing is a vast area of research to identify blurred objects in the ocean or sea environments. The light absorbed and scattered by the underwater medium create artifacts in the acquired images due to low‐light effects, poor visibility, darkness, illumination variation, and color contrast degradation. In this research work, a novel optical image preprocessing framework was pr…	2022	https://search.ebscohost.com/login.aspx?direct=true&AuthType=shib&db=afh&AN=155183940&site=ehost-live&custid=s8370378	N
108	AcademicSearchElite	基于多尺度特征提取的水下图像增强模型.	Aiming at the degradation of the visual quality of underwater images and the low feature utilization of a single convolutional layer,an underwater image enhancement model based on multi-scale feature extraction is proposed. The model uses the improved multi-scale feature extraction module to extract underwater image features based on the convolutional neural network. First, a separable residual d…	2022	https://search.ebscohost.com/login.aspx?direct=true&AuthType=shib&db=afh&AN=159804934&site=ehost-live&custid=s8370378	N
109	AcademicSearchElite	Underwater image enhancement method based on golden jackal optimization.	The propagation of light underwater is affected by water absorption and scattering, resulting in poor visibility of obtained underwater images, and exhibiting degradation phenomena such as color deviation and low contrast. To improve the quality and visibility of underwater images, a method of underwater image enhancement based on Golden Jackal optimization is proposed. The algorithm consists of …	2024	https://search.ebscohost.com/login.aspx?direct=true&AuthType=shib&db=afh&AN=173698957&site=ehost-live&custid=s8370378	N
110	AcademicSearchElite	Multi‐cues underwater image restoration algorithm combined with light field technology.	Underwater images suffer from color distortion, low clarity and halos problems due to light absorption, particle scattering and non‐uniform illumination. To address these degradation issues, a multi‐cues underwater image restoration algorithm combined with light field technology is proposed. First, based on Epipolar Plane Image, the light field cue transmittance containing depth information is ca…	2023	https://search.ebscohost.com/login.aspx?direct=true&AuthType=shib&db=afh&AN=174011291&site=ehost-live&custid=s8370378	N
111	AcademicSearchElite	INAM-Based Image-Adaptive 3D LUTs for Underwater Image Enhancement.	To the best of our knowledge, applying adaptive three-dimensional lookup tables (3D LUTs) to underwater image enhancement is an unprecedented attempt. It can achieve excellent enhancement results compared to some other methods. However, in the image weight prediction process, the model uses the normalization method of Instance Normalization, which will significantly reduce the standard deviation …	2023	https://search.ebscohost.com/login.aspx?direct=true&AuthType=shib&db=afh&AN=162163373&site=ehost-live&custid=s8370378	N
112	AcademicSearchElite	Underwater image enhancement using a mixed generative adversarial network.	Underwater images intuitively reflect the underwater environment information. However, underwater images have defects such as colour distortion and low contrast, which seriously affect the processing of complex underwater visual tasks. Here, a novel mixed model called mixed underwater image generative adversarial network (MUGAN) is presented, consisting of a generator and corresponding discrimina…	2023	https://search.ebscohost.com/login.aspx?direct=true&AuthType=shib&db=afh&AN=162243038&site=ehost-live&custid=s8370378	N
113	AcademicSearchElite	融合多尺度特征和多重注意力的水下目标检测.	The distribution of biological resource is of great significance in fisheries and marine ranching. The underwater robots can be expected to combine with the underwater object detection, due to the cost saving and the less risk of fishing operations, compared with the commonly-used manual detection. However, many difficulties and challenges are still remained under the complex and special underwat…	2022	https://search.ebscohost.com/login.aspx?direct=true&AuthType=shib&db=afh&AN=161196787&site=ehost-live&custid=s8370378	N
114	AcademicSearchElite	Enhancement algorithm for high visibility of underwater images.	Underwater image enhancement has been attracting researchers in present day scenario for exploring the marine life. But underwater images suffer from various glitches like haziness, low contrast and faded colours due to absorption and scattering properties of light in water. To overcome these issues, the present paper proposes an enhancement method for underwater images. The proposed enhancement …	2022	https://search.ebscohost.com/login.aspx?direct=true&AuthType=shib&db=afh&AN=155518644&site=ehost-live&custid=s8370378	N
115	AcademicSearchElite	Robust polarization-based underwater image enhancement method using anchor brightness adaptation.	• In previous studies, when estimating the DoP of background light, relying only on the AoP of the only pixel is vulnerable to interference from camera random noise. To solve this problem, we propose an effective neighborhood high fidelity constraint (NHFC) that can estimate the DoP of the background light more accurately and robustly. • method will be proposed to estimate the intensity of the ba…	2023	https://search.ebscohost.com/login.aspx?direct=true&AuthType=shib&db=afh&AN=169753337&site=ehost-live&custid=s8370378	N
116	AcademicSearchElite	Underwater image restoration using level adjustment and colour equalization.	Due to the light absorption and scattering by water, the underwater image quality is often severely degraded. To solve this problem, we propose an underwater image restoration method that uses level adjustment and colour equalization algorithms to obtain high-quality underwater images. A human visual perception-based underwater imaging model is first built to generate images with high contrast an…	2022	https://search.ebscohost.com/login.aspx?direct=true&AuthType=shib&db=afh&AN=157887601&site=ehost-live&custid=s8370378	N
117	AcademicSearchElite	Fusion of Underwater Image Enhancement and Restoration.	Optical properties of water distort the quality of underwater images. Underwater images are characterized by poor contrast, color cast, noise and haze. These images need to be pre-processed so as to get some information. In this paper, a novel technique named Fusion of Underwater Image Enhancement and Restoration (FUIER) has been proposed which enhances as well as restores underwater images with …	2020	https://search.ebscohost.com/login.aspx?direct=true&AuthType=shib&db=afh&AN=142621683&site=ehost-live&custid=s8370378	N
118	AcademicSearchElite	A multi-stage underwater image aesthetic enhancement algorithm based on a generative adversarial network.	Existing underwater image enhancement algorithms rely on paired datasets, which enhance underwater images by learning the mapping relationship between low-quality and high-quality data. However, currently, high-quality data (which are called real data) are artificially selected by the dataset builders from the results of previous algorithms, and there are no real paired data in the true sense. In…	2023	https://search.ebscohost.com/login.aspx?direct=true&AuthType=shib&db=afh&AN=163976080&site=ehost-live&custid=s8370378	N
119	AcademicSearchElite	DedustGAN: Unpaired learning for image dedusting based on Retinex with GANs.	Image dedusting has gained increasing attention as a preprocessing step for computer vision tasks. Current traditional image dedusting methods rely on a variety of constraints or priors, which are easy to be limited in real complex dusty scenes. Recently, some paired learning CNN methods have been proposed. However, they usually imitate the idea of image dehazing and fail to consider the inherent…	2024	https://search.ebscohost.com/login.aspx?direct=true&AuthType=shib&db=afh&AN=175547266&site=ehost-live&custid=s8370378	N
120	AcademicSearchElite	A two-stage and two-branch generative adversarial network-based underwater image enhancement.	Due to the absorption and scattering of light under the water, various distortions are formed in the underwater images, which seriously limit the underwater visual task. To address this problem, a two-stage and two-branch underwater image enhancement generative adversarial network (TTE-GAN) is proposed. Specifically, considering the characteristics of the underwater images in different frequency …	2023	https://search.ebscohost.com/login.aspx?direct=true&AuthType=shib&db=afh&AN=171345993&site=ehost-live&custid=s8370378	N
121	AcademicSearchElite	A systematic review and analysis of deep learning-based underwater object detection.	• Providing an in-depth and comprehensive review related to underwater object detection. • Extensively exploring the correlation between underwater image enhancement and underwater object detection. • Analyzing the impact and augmentation forms of underwater image enhancement in underwater object detection. • Discussing the challenges, future trends and applications of underwater object detection…	2023	https://search.ebscohost.com/login.aspx?direct=true&AuthType=shib&db=afh&AN=161766130&site=ehost-live&custid=s8370378	N
122	AcademicSearchElite	Semantic segmentation method of underwater images based on encoder-decoder architecture.	With the exploration and development of marine resources, deep learning is more and more widely used in underwater image processing. However, the quality of the original underwater images is so low that traditional semantic segmentation methods obtain poor segmentation results, such as blurred target edges, insufficient segmentation accuracy, and poor regional boundary segmentation effects. To so…	2022	https://search.ebscohost.com/login.aspx?direct=true&AuthType=shib&db=afh&AN=158730136&site=ehost-live&custid=s8370378	N
123	AcademicSearchElite	UDA‐Net: Densely attention network for underwater image enhancement.	Underwater imaging usually suffers from negative impacts due to the absorption and scattering effects in water. Underwater images thus have unfavourable visual quality to support the work in such environment. This paper addresses the problem of image improvement for single underwater image. The core idea lies in a new enhancement model based on deep learning architecture, in which a feature‐level…	2021	https://search.ebscohost.com/login.aspx?direct=true&AuthType=shib&db=afh&AN=148652875&site=ehost-live&custid=s8370378	N
124	AcademicSearchElite	Underwater image enhancement combining dual color space and contrast learning.	With the continuous increase of human society’s demand for marine resources, underwater vision plays an increasingly important role in marine information acquisition. However, due to the absorption and scattering of light, underwater images have characteristics such as blurring, low contrast, and color distortion, which are not conducive to the acquisition of underwater image information. The rap…	2023	https://search.ebscohost.com/login.aspx?direct=true&AuthType=shib&db=afh&AN=163945627&site=ehost-live&custid=s8370378	N
125	AcademicSearchElite	水下图像增强和修复算法综述.	Underwater imaging is affected by light scattering and absorption, water impurities, artificial light source and other factors, which leads to poor imaging quality. The enhancement and restoration of underwater images are of great significance to enhance the machine vision in underwater environment. In order to help researchers quickly grasp the research framework and tools in the field of underw…	2021	https://search.ebscohost.com/login.aspx?direct=true&AuthType=shib&db=afh&AN=152135981&site=ehost-live&custid=s8370378	N
126	AcademicSearchElite	Reduction of Artifacts and Edge Preservation of Underwater Images Using Deep Convolution Neural Network.	Underwater exploration has been one of the areas of active research over the last few decades. Image enhancement is difficult for computer vision-based underwater research because of the degradation of the underwater environment's images. Several types of artifact reduction approaches are already available of value averaging filters to smooth the continuity that artifact reduction approaches appe…	2022	https://search.ebscohost.com/login.aspx?direct=true&AuthType=shib&db=afh&AN=158515709&site=ehost-live&custid=s8370378	N
127	AcademicSearchElite	Underwater image edge detection based on multi-scale wavelet and Tsallis entropy.	To address the problem of low contrast and edge blurring in underwater images, a multi-scale wavelet and Tsallis entropy-based underwater image edge detection algorithm is proposed. Firstly, combining the characteristics of multi-scale wavelet decomposition, the open dark channel model is used to remove low-frequency haze and the soft threshold operation is used to reduce high-frequency noise. Se…	2023	https://search.ebscohost.com/login.aspx?direct=true&AuthType=shib&db=afh&AN=170068175&site=ehost-live&custid=s8370378	N
128	AcademicSearchElite	DewaterNet: A fusion adversarial real underwater image enhancement network.	Underwater image enhancement algorithms have attracted much attention in underwater vision task. However, these algorithms are mainly evaluated on different datasets and metrics. In this paper, we utilize an effective and public underwater benchmark dataset including diverse underwater degradation scenes to enlarge the test scale and propose a fusion adversarial network for enhancing real underwa…	2021	https://search.ebscohost.com/login.aspx?direct=true&AuthType=shib&db=afh&AN=150335997&site=ehost-live&custid=s8370378	N
129	AcademicSearchElite	A multi-color and multistage collaborative network guided by refined transmission prior for underwater image enhancement.	Due to the attenuation and scattering properties of light in underwater scenes, underwater images are generally subject to color deviations and low contrast, which is not conducive to the follow-up algorithms. To alleviate these two problems, we propose a multi-color and multistage collaborative network guided by refined transmission, called MMCGT, to accomplish the enhancement tasks. Specificall…	2024	https://search.ebscohost.com/login.aspx?direct=true&AuthType=shib&db=afh&AN=174739221&site=ehost-live&custid=s8370378	N
130	AcademicSearchElite	通过图像增强与改进 Faster-RCNN 网络的重叠鱼群尾数检测.	Populational number of fish is of great significance in the intelligent aquaculture. An accurate and rapid target detection has been always obtained from the underwater images. Much attention is still paid on the single target during underwater fish detection so far. However, the overlapping target is largely limited to the applicative scenes. In this work, an overlapping fish detection model was…	2022	https://search.ebscohost.com/login.aspx?direct=true&AuthType=shib&db=afh&AN=159175654&site=ehost-live&custid=s8370378	N
131	AcademicSearchElite	Enhancement-Registration-Homogenization (ERH): A Comprehensive Underwater Visual Reconstruction Paradigm.	This paper presents a comprehensive underwater visual reconstruction paradigm that comprises three procedures, i.e., the E-procedure, the R-procedure, and the H-procedure. The E-procedure $enhance$ e n h a n c e s original underwater images based on color compensation balance and weighted image fusion, yielding restored color, sharpened edges, and global contrast. The R-procedure $register$ r e g…	2022	https://search.ebscohost.com/login.aspx?direct=true&AuthType=shib&db=afh&AN=159210598&site=ehost-live&custid=s8370378	N
132	AcademicSearchElite	Deep underwater image enhancement through colour cast removal and optimization algorithm.	Blue–green colour cast effect and low contrast are common problems suffered by deep underwater images. This paper introduces a new method which consists of two major steps: red channel correction based on green and blue channels (RCCGB), and simultaneous contrast stretching and mean pixel enhancement (SCSMPE). The RCCGB is designed to minimize the effect of blue–green illumination. This step cons…	2019	https://search.ebscohost.com/login.aspx?direct=true&AuthType=shib&db=afh&AN=138734510&site=ehost-live&custid=s8370378	N
133	AcademicSearchElite	Adaptive weighted multiscale retinex for underwater image enhancement.	Vision-dependent underwater vehicles are widely used in seabed resource exploration. The visual perception system of underwater vehicles relies heavily on high-quality images for its regular operation. However, underwater images taken underwater often have color distortion, blurriness, and poor contrast. To address these degradation issues, we develop an adaptive weighted multiscale retinex (AWMR…	2023	https://search.ebscohost.com/login.aspx?direct=true&AuthType=shib&db=afh&AN=164285217&site=ehost-live&custid=s8370378	N
134	AcademicSearchElite	Underwater Image Enhancement Based on Multi-Scale Fusion and Global Stretching of Dual-Model.	Aimed at the two problems of color deviation and poor visibility of the underwater image, this paper proposes an underwater image enhancement method based on the multi-scale fusion and global stretching of dual-model (MFGS), which does not rely on the underwater optical imaging model. The proposed method consists of three stages: Compared with other color correction algorithms, white-balancing ca…	2021	https://search.ebscohost.com/login.aspx?direct=true&AuthType=shib&db=afh&AN=149500847&site=ehost-live&custid=s8370378	N
135	AcademicSearchElite	Image contrast enhancement using an integration of recursive-overlapped contrast limited adaptive histogram specification and dual-image wavelet fusion for the high visibility of deep underwater image.	Deep underwater images suffer from several problems, such as low contrast and visibility, which reduce the extraction rate of valuable information from the image. In this paper, we proposed an approach which integrates the three main steps of homomorphic filtering, recursive-overlapped CLAHS and dual-image wavelet fusion and thus increases the visibility of deep underwater images and the extracti…	2018	https://search.ebscohost.com/login.aspx?direct=true&AuthType=shib&db=afh&AN=129996365&site=ehost-live&custid=s8370378	N
136	AcademicSearchElite	IPMGAN: Integrating physical model and generative adversarial network for underwater image enhancement.	Autonomous underwater vehicles (AUVs) highly depend on the quality of captured underwater images to perform a variety of tasks. However, compared with everyday images taken in air, underwater images are hazy, with color shift, and in relatively low quality, posing significant challenges to available mature vision algorithms to achieve expected performance. There are, currently, two major lines of…	2021	https://search.ebscohost.com/login.aspx?direct=true&AuthType=shib&db=afh&AN=150816528&site=ehost-live&custid=s8370378	N
137	AcademicSearchElite	Multi-scale convolution underwater image restoration network.	Due to the complex underwater imaging environment and illumination conditions, underwater images have some quality degradation problems, such as low contrast, color distortion, texture blur and uneven illumination, which seriously restrict the application in underwater work. In order to solve these problems, we proposed a multi-scale feature fusion CNN based on underwater imaging model in this pa…	2022	https://search.ebscohost.com/login.aspx?direct=true&AuthType=shib&db=afh&AN=158948809&site=ehost-live&custid=s8370378	N
138	AcademicSearchElite	Window-based transformer generative adversarial network for autonomous underwater image enhancement.	The estimation of high-quality underwater images is an important step towards the development of computer vision systems in marine environments. This fundamental step contains numerous computer vision and robotics applications including marine exploration, robotics manipulation, navigation, object detection, tracking, and sea life monitoring. However, this pre-processing step becomes more challen…	2023	https://search.ebscohost.com/login.aspx?direct=true&AuthType=shib&db=afh&AN=173705729&site=ehost-live&custid=s8370378	N
139	AcademicSearchElite	Underwater image restoration with Haar wavelet transform and ensemble of triple correction algorithms using Bootstrap aggregation and random forests.	This paper presents both a new strategy for traditional underwater image restoration using Haar wavelet transform as well as a new learned model that generates an ensemble of triple correction algorithm labels based on histogram quadrants' cumulative distribution feature instead of generating pixel intensities. The Haar wavelet transform is our tentative dynamic stretching plan that is applied on…	2022	https://search.ebscohost.com/login.aspx?direct=true&AuthType=shib&db=afh&AN=157134065&site=ehost-live&custid=s8370378	N
140	AcademicSearchElite	No-reference quality assessment of underwater image enhancement.	Due to the attenuation and scattering of light in the water medium, real-world underwater images usually suffer from diverse quality defects, such as color casts, low contrast, and reduced visibility, etc. These quality defects accordingly cause adverse effects on underwater images in practical applications. To tackle the problem, many underwater image enhancement (UIE) techniques have been propo…	2024	https://search.ebscohost.com/login.aspx?direct=true&AuthType=shib&db=afh&AN=174842051&site=ehost-live&custid=s8370378	N
141	AcademicSearchElite	MFFN: An Underwater Sensing Scene Image Enhancement Method Based on Multiscale Feature Fusion Network.	Vision-guided autonomous underwater vehicles based on remote sensing play an important role in ocean missions. However, some problems exist in underwater visual perception, such as color distortion, low contrast, and fuzzy details, which restrict the applications of underwater visual tasks. Most of the state-of-the-art image enhancement methods are still limited in scene adaptability, recovery ac…	2022	https://search.ebscohost.com/login.aspx?direct=true&AuthType=shib&db=afh&AN=156372196&site=ehost-live&custid=s8370378	N
142	AcademicSearchElite	Reverse gamma correction based GARCH model for underwater image dehazing and detail exposure.	Underwater imaging poses significant challenges as water alters the behavior of light in comparison to air or vacuum. Therefore, it is crucial to effectively utilize the unique characteristics of unclear edges in hazy underwater images to achieve high-performance results in real-time applications. In this paper, we exploit such features as edges and visual perception in underwater haze images. To…	2023	https://search.ebscohost.com/login.aspx?direct=true&AuthType=shib&db=afh&AN=170044696&site=ehost-live&custid=s8370378	N
143	AcademicSearchElite	Distance-Oriented Cuckoo Search enabled optimal histogram for underwater image enhancement: a novel quality metric analysis.	The major problem in underwater image processing involves light attenuation. In order to overcome such light incorporation and dispersion issues, this paper proposes a new underwater image enhancement model that includes certain phases like contrast correction and colour correction. Here, two processes are worked out in contrast correction namely (i) global contrast correction and (ii) local cont…	2019	https://search.ebscohost.com/login.aspx?direct=true&AuthType=shib&db=afh&AN=135267801&site=ehost-live&custid=s8370378	N
144	AcademicSearchElite	Underwater Optical-Sonar Image Fusion Systems.	Unmanned underwater operations using remotely operated vehicles or unmanned surface vehicles are increasing in recent times, and this guarantees human safety and work efficiency. Optical cameras and multi-beam sonars are generally used as imaging sensors in underwater environments. However, the obtained underwater images are difficult to understand intuitively, owing to noise and distortion. In t…	2022	https://search.ebscohost.com/login.aspx?direct=true&AuthType=shib&db=afh&AN=160215577&site=ehost-live&custid=s8370378	N
145	AcademicSearchElite	Underwater Image Co-Enhancement With Correlation Feature Matching and Joint Learning.	In underwater scenes, degraded underwater images caused by wavelength-dependent light absorption and scattering present huge challenges to vision tasks. Underwater image enhancement has attracted much attention due to the significance of vision-based applications in marine engineering and underwater robotics. Numerous underwater image enhancement algorithms have been proposed in the last few year…	2022	https://search.ebscohost.com/login.aspx?direct=true&AuthType=shib&db=afh&AN=155753986&site=ehost-live&custid=s8370378	N
146	AcademicSearchElite	Dual‐attention global domain adaptation for mariculture image enhancement.	Mariculture image enhancement aims to recover degraded images and meet the requirements of various digital aquaculture systems. However, the existing underwater image enhancement (UIE) cannot suit diverse marine scenarios and leads to sub‐optimal results for the real mariculture images. To solve the aforementioned issues, a novel dual‐attention global domain‐adaptive mariculture image enhancement…	2023	https://search.ebscohost.com/login.aspx?direct=true&AuthType=shib&db=afh&AN=163412640&site=ehost-live&custid=s8370378	N
147	AcademicSearchElite	UIR-Net: A Simple and Effective Baseline for Underwater Image Restoration and Enhancement.	Because of the unique physical and chemical properties of water, obtaining high-quality underwater images directly is not an easy thing. Hence, recovery and enhancement are indispensable steps in underwater image processing and have therefore become research hotspots. Nevertheless, existing image-processing methods generally have high complexity and are difficult to deploy on underwater platforms…	2023	https://search.ebscohost.com/login.aspx?direct=true&AuthType=shib&db=afh&AN=161182856&site=ehost-live&custid=s8370378	N
148	AcademicSearchElite	Enhancement and Optimization of Underwater Images and Videos Mapping.	Underwater images tend to suffer from critical quality degradation, such as poor visibility, contrast reduction, and color deviation by virtue of the light absorption and scattering in water media. It is a challenging problem for these images to enhance visibility, improve contrast, and eliminate color cast. This paper proposes an effective and high-speed enhancement and restoration method based …	2023	https://search.ebscohost.com/login.aspx?direct=true&AuthType=shib&db=afh&AN=164724544&site=ehost-live&custid=s8370378	N
149	AcademicSearchElite	Underwater self-supervised monocular depth estimation and its application in image enhancement.	Accurate depth estimation is necessary for imaging model-based underwater image enhancement. However, limited by the length of baseline, traditional binocular-based methods are not easy to deploy in underwater scenarios, while monocular methods are more appropriate due to their availability and cost. Therefore, we propose a self-supervised model (called UWdepth) to estimate the depth of underwate…	2023	https://search.ebscohost.com/login.aspx?direct=true&AuthType=shib&db=afh&AN=162441756&site=ehost-live&custid=s8370378	N
150	AcademicSearchElite	Progressive multi-branch embedding fusion network for underwater image enhancement.	The underwater image enhancement techniques are essential for ocean research and engineering applications. In this paper, we propose a progressive multi-branch embedding fusion network (PMEFN) to improve image quality. Specifically, a multi-branch embedding fusion module (MEFM) is designed. The distorted images and its sharpened versions are used as the input, which are fused to learn the context…	2022	https://search.ebscohost.com/login.aspx?direct=true&AuthType=shib&db=afh&AN=158482412&site=ehost-live&custid=s8370378	N
151	AcademicSearchElite	Underwater Image Enhancement Based on Histogram-Equalization Approximation Using Physics-Based Dichromatic Modeling.	This work proposes to develop an underwater image enhancement method based on histogram-equalization (HE) approximation using physics-based dichromatic modeling (PDM). Images captured underwater usually suffer from low contrast and color distortions due to light scattering and attenuation. The PDM describes the image formation process, which can be used to restore nature-degraded images, such as …	2022	https://search.ebscohost.com/login.aspx?direct=true&AuthType=shib&db=afh&AN=156096644&site=ehost-live&custid=s8370378	N
152	AcademicSearchElite	Underwater Image Fish Recognition Technology Based on Transfer Learning and Image Enhancement.	Yuan, H.; Zhang, S.; Chen, G., and Yang, Y., 2020. Underwater image fish recognition technology based on transfer learning and image enhancement. In: Hu, C. and Cai, M. (eds.), Geo-informatics and Oceanography. Journal of Coastal Research, Special Issue No. 105, pp. 124–128. Coconut Creek (Florida), ISSN 0749-0208. To effectively identify fish targets in underwater images, an image processing tec…	2020	https://search.ebscohost.com/login.aspx?direct=true&AuthType=shib&db=afh&AN=147808740&site=ehost-live&custid=s8370378	N
153	AcademicSearchElite	Refined marine object detector with attention-based spatial pyramid pooling networks and bidirectional feature fusion strategy.	Marine object detection has become increasingly important in intelligent underwater robot. Because of color cast and blur in underwater images, features directly extracted from backbone networks usually lack interesting and discriminative characters, that affects performance on marine object detection. To this end, this paper proposes a novel refined marine object detector with attention-based sp…	2022	https://search.ebscohost.com/login.aspx?direct=true&AuthType=shib&db=afh&AN=158507317&site=ehost-live&custid=s8370378	N
154	AcademicSearchElite	Unpaired Underwater Image Enhancement Based on CycleGAN.	Underwater image enhancement recovers degraded underwater images to produce corresponding clear images. Image enhancement methods based on deep learning usually use paired data to train the model, while such paired data, e.g., the degraded images and the corresponding clear images, are difficult to capture simultaneously in the underwater environment. In addition, how to retain the detailed infor…	2022	https://search.ebscohost.com/login.aspx?direct=true&AuthType=shib&db=afh&AN=154855154&site=ehost-live&custid=s8370378	N
155	AcademicSearchElite	Learning-based underwater image enhancement: An efficient two-stream approach.	Underwater image enhancement (UIE) attracts extensive attention due to its crucial importance in marine missions. Built upon the powerful representation capacity of deep neural networks (DNNs), recent years have witnessed the exponential growth of learning-based UIE methods. Thus, this work first thoroughly reviews numerous learning-based UIE methods including the algorithm description, dataset g…	2023	https://search.ebscohost.com/login.aspx?direct=true&AuthType=shib&db=afh&AN=161442726&site=ehost-live&custid=s8370378	N
156	AcademicSearchElite	Multiscale Fusion Method for the Enhancement of Low-Light Underwater Images.	To solve the color cast and low contrast of underwater images caused by the effects of light absorption and scattering, we propose a novel underwater image enhancement method via bi-interval histogram equalization. The proposed method consists of three main parts: color correction, contrast enhancement, and multiscale fusion. First, the color cast is eliminated by automatic white balancing. Then,…	2020	https://search.ebscohost.com/login.aspx?direct=true&AuthType=shib&db=afh&AN=145532157&site=ehost-live&custid=s8370378	N
157	AcademicSearchElite	Visibility Enhancement for Underwater Robots Based on an Improved Underwater Light Model.	We propose an underwater image enhancement algorithm for improving underwater robot visibility. Images captured in underwater environments are typically degraded by the effects of absorption, scattering, and noise. Degraded images impede underwater robot task performance (e.g., inspection, detection, and visual simultaneous localization and mapping). In this study, we improve the underwater light…	2018	https://search.ebscohost.com/login.aspx?direct=true&AuthType=shib&db=afh&AN=133716115&site=ehost-live&custid=s8370378	N
158	AcademicSearchElite	Underwater image enhancement via efficient generative adversarial network.	Underwater image enhancement has been receiving much attention due to its significance in facilitating various marine explorations. Inspired by the generative adversarial network (GAN) and residual network (ResNet) in many vision tasks, we propose a simplified designed ResNet model based on GAN called efficient GAN (EGAN) for underwater image enhancement. In particular, for the generator of EGAN …	2021	https://search.ebscohost.com/login.aspx?direct=true&AuthType=shib&db=afh&AN=154655664&site=ehost-live&custid=s8370378	N
159	AcademicSearchElite	Underwater Image Restoration via Contrastive Learning and a Real-World Dataset †.	Underwater image restoration is of significant importance in unveiling the underwater world. Numerous techniques and algorithms have been developed in recent decades. However, due to fundamental difficulties associated with imaging/sensing, lighting, and refractive geometric distortions in capturing clear underwater images, no comprehensive evaluations have been conducted with regard to underwate…	2022	https://search.ebscohost.com/login.aspx?direct=true&AuthType=shib&db=afh&AN=159034387&site=ehost-live&custid=s8370378	N
160	AcademicSearchElite	Weibull Tone Mapping (WTM) for the Enhancement of Underwater Imagery.	Domain experts prefer interactive and targeted control-point tone mapping operations (TMOs) to enhance underwater image quality and feature visibility; though this comes at the expense of time and training. In this paper, we provide end-users with a simpler and faster interactive tone-mapping approach. This is built upon Weibull Tone Mapping (WTM) theory; introduced in previous work as a preferre…	2023	https://search.ebscohost.com/login.aspx?direct=true&AuthType=shib&db=afh&AN=163037678&site=ehost-live&custid=s8370378	N
161	AcademicSearchElite	Unsupervised underwater image enhancement via content-style representation disentanglement.	The absorption and scattering properties of the water medium cause various types of distortion in underwater images, which seriously affects the accuracy and effectiveness of subsequent processing. The application of supervised learning algorithms in underwater image enhancement is limited by the difficulty of obtaining a large number of underwater paired images in practical applications. As a so…	2023	https://search.ebscohost.com/login.aspx?direct=true&AuthType=shib&db=afh&AN=173435156&site=ehost-live&custid=s8370378	N
162	AcademicSearchElite	Learning Hadamard-Product-Propagation for Image Dehazing and Beyond.	Image dehazing has evolved into an attractive research field in the computer vision community in the past few decades. Previous traditional approaches attempt to design energy-based objective functions. However, they cannot accurately express the intrinsic characteristics of the images, posing weak adaptation ability for real-world complex scenarios. More recently, deep learning techniques for im…	2021	https://search.ebscohost.com/login.aspx?direct=true&AuthType=shib&db=afh&AN=149773526&site=ehost-live&custid=s8370378	N
163	AcademicSearchElite	Retinex-inspired color correction and detail preserved fusion for underwater image enhancement.	Many practical underwater applications need to address color cast, blurring, and low contrast of underwater images for display and further analysis. To cope with the aforementioned issues, a novel underwater image enhancement method based on Retinex-inspired color correction and detail preserved fusion technology is proposed. First, we employ a Retinex-inspired color correction strategy to remove…	2022	https://search.ebscohost.com/login.aspx?direct=true&AuthType=shib&db=afh&AN=154388291&site=ehost-live&custid=s8370378	Y
164	AcademicSearchElite	Two-step domain adaptation for underwater image enhancement.	• Inspired by transfer learning, we migrate in-air image dehazing to underwater image enhancement. • We propose a novel two-step domain adaptation framework for underwater image enhancement, which realizes cross-domain adaptation from the air domain to the underwater domain. • Our method is trained on real-world underwater images without utilizing underwater images synthesized with in-air images,…	2022	https://search.ebscohost.com/login.aspx?direct=true&AuthType=shib&db=afh&AN=153325193&site=ehost-live&custid=s8370378	N
165	AcademicSearchElite	A transformer-based network for perceptual contrastive underwater image enhancement.	Vision-based underwater image enhancement methods have received much attention for application in the fields of marine engineering and marine science. The absorption and scattering of light in real underwater scenes leads to severe information degradation in the acquired underwater images, thus limiting further development of underwater tasks. To solve these problems, a novel transformer-based pe…	2023	https://search.ebscohost.com/login.aspx?direct=true&AuthType=shib&db=afh&AN=171900502&site=ehost-live&custid=s8370378	N
166	AcademicSearchElite	Fuzzy target detection algorithm based on improved SSD and transfer learning.	Fuzzy target detection as an important task to reflect the detection ability of underwater robot, the artificial target recognition based on the image taken by underwater robot has been widely concerned. However, there is no open standard fuzzy underwater image data set, and in the harsh deep-water fuzzy environment, it is difficult to collect large-scale marked underwater fuzzy optical images. A…	2021	https://search.ebscohost.com/login.aspx?direct=true&AuthType=shib&db=afh&AN=149390838&site=ehost-live&custid=s8370378	N
167	AcademicSearchElite	Underwater Image Enhancement via Medium Transmission-Guided Multi-Color Space Embedding.	Underwater images suffer from color casts and low contrast due to wavelength- and distance-dependent attenuation and scattering. To solve these two degradation issues, we present an underwater image enhancement network via medium transmission-guided multi-color space embedding, called Ucolor. Concretely, we first propose a multi-color space encoder network, which enriches the diversity of feature…	2021	https://search.ebscohost.com/login.aspx?direct=true&AuthType=shib&db=afh&AN=170077827&site=ehost-live&custid=s8370378	N
168	AcademicSearchElite	Pseudo-Retinex decomposition-based unsupervised underwater image enhancement and beyond.	Underwater images suffer from color casts and low contrast degraded due to wavelength-dependent light scatter and abortion of the underwater environment. To effectively improve the quality of the underwater images, deep learning-based underwater image enhancement methods have been widely proposed. However, most deep learning-based underwater image enhancement methods rely heavily on paired datase…	2023	https://search.ebscohost.com/login.aspx?direct=true&AuthType=shib&db=afh&AN=163427633&site=ehost-live&custid=s8370378	N
169	AcademicSearchElite	Underwater image super-resolution and enhancement via progressive frequency-interleaved network.	Underwater images usually contain severely blurred details, color distortion, and low contrast, warranting efficient methods to obtain clean images. However, most convolutional neural network-based approaches involve high computational cost, numerous model parameters, and even poor performance. Besides, the mapping from input to output is learned using a single path, ignoring the frequency domain…	2022	https://search.ebscohost.com/login.aspx?direct=true&AuthType=shib&db=afh&AN=157354221&site=ehost-live&custid=s8370378	N
170	AcademicSearchElite	A unified total variation method for underwater image enhancement.	Underwater images usually suffer from color casts and low contrast due to the absorption and scattering of light by the water medium. The degradation is caused not only by the light attenuation on the scene-sensor path but also by the light attenuation on the water surface-scene path. To eliminate the dual-path light attenuation, we propose a novel unified total variation method based on an exten…	2022	https://search.ebscohost.com/login.aspx?direct=true&AuthType=shib&db=afh&AN=159218537&site=ehost-live&custid=s8370378	N
171	AcademicSearchElite	Underwater occlusion object recognition with fusion of significant environmental features.	Complicated underwater environments, such as occlusion by foreign objects and dim light, cause serious loss of underwater object features. This certainly increases the challenge of accurate detection of underwater objects. To tackle the above problems, we proposed an underwater occlusion object recognition algorithm combined with significant environmental features. First, the salient features of …	2022	https://search.ebscohost.com/login.aspx?direct=true&AuthType=shib&db=afh&AN=156710214&site=ehost-live&custid=s8370378	N
172	AcademicSearchElite	Twin Adversarial Contrastive Learning for Underwater Image Enhancement and Beyond.	Underwater images suffer from severe distortion, which degrades the accuracy of object detection performed in an underwater environment. Existing underwater image enhancement algorithms focus on the restoration of contrast and scene reflection. In practice, the enhanced images may not benefit the effectiveness of detection and even lead to a severe performance drop. In this paper, we propose an o…	2022	https://search.ebscohost.com/login.aspx?direct=true&AuthType=shib&db=afh&AN=170077309&site=ehost-live&custid=s8370378	N
173	AcademicSearchElite	Improving the classification accuracy of fishes and invertebrates using residual convolutional neural networks.	The visibility of fishes and invertebrates is highly impacted by the complexity of the environment. Images acquired in underwater environments suffer from blurriness and low contrast. This results in a low classification accuracy. To address this problem, this study uses a pre-trained Resnet50 neural network as the feature extractor, which avoids over-fitting and accuracy saturation while realizi…	2023	https://search.ebscohost.com/login.aspx?direct=true&AuthType=shib&db=afh&AN=164628440&site=ehost-live&custid=s8370378	N
174	AcademicSearchElite	Underwater Image Enhancement Quality Evaluation: Benchmark Dataset and Objective Metric.	Due to the attenuation and scattering of light by water, there are many quality defects in raw underwater images such as color casts, decreased visibility, reduced contrast, et al.. Many different underwater image enhancement (UIE) algorithms have been proposed to enhance underwater image quality. However, how to fairly compare the performance among UIE algorithms remains a challenging problem. S…	2022	https://search.ebscohost.com/login.aspx?direct=true&AuthType=shib&db=afh&AN=158914542&site=ehost-live&custid=s8370378	N
175	AcademicSearchElite	An Underwater Image Enhancement Benchmark Dataset and Beyond.	Underwater image enhancement has been attracting much attention due to its significance in marine engineering and aquatic robotics. Numerous underwater image enhancement algorithms have been proposed in the last few years. However, these algorithms are mainly evaluated using either synthetic datasets or few selected real-world images. It is thus unclear how these algorithms would perform on image…	2020	https://search.ebscohost.com/login.aspx?direct=true&AuthType=shib&db=afh&AN=170078159&site=ehost-live&custid=s8370378	N
176	AcademicSearchElite	Underwater Image Enhancement with the Low-Rank Nonnegative Matrix Factorization Method.	Due to the scattering and absorption effects in the undersea environment, underwater image enhancement is a challenging problem. To obtain the ground-truth data for training is also an open problem. So, the learning process is unavailable. In this paper, we propose a Low-Rank Nonnegative Matrix Factorization (LR-NMF) method, which only uses the degraded underwater image as input to generate the m…	2021	https://search.ebscohost.com/login.aspx?direct=true&AuthType=shib&db=afh&AN=151365627&site=ehost-live&custid=s8370378	N
177	AcademicSearchElite	Texture-aware and color-consistent learning for underwater image enhancement.	Texture and color are pivotal factors for evaluating the quality of underwater image enhancement. However, current methods for enhancing underwater images still exhibit deficiencies in the restoration of texture and color. Diverging from previous approaches, we conduct heuristic modeling specifically targeting color and texture, culminating in the proposal of a texture-aware and color-consistent …	2024	https://search.ebscohost.com/login.aspx?direct=true&AuthType=shib&db=afh&AN=175300906&site=ehost-live&custid=s8370378	N
178	AcademicSearchElite	A hybrid algorithm for underwater image restoration based on color correction and image sharpening.	In this paper, an effective method is proposed for restoring underwater image based on color correction and image sharpening. The main purpose of this method is to improve the visibility of underwater images. Traditional methods generally adopt color balancing method to restore the images. However, we found that color balancing has a poor effectiveness on underwater image when the values of blue …	2022	https://search.ebscohost.com/login.aspx?direct=true&AuthType=shib&db=afh&AN=160349832&site=ehost-live&custid=s8370378	N
179	AcademicSearchElite	Deep learning-based visual detection of marine organisms: A survey.	Most recently, deep learning-based visual detection has attracted rapidly increasing attention paid to marine organisms, thereby expecting to significantly benefit ocean ecology. Suffering from underwater visual degradation including low contrast, color distortion and blur, etc. , both advances and challenges on visual detection of marine organisms (VDMO) co-exist in the literature. In this surve…	2023	https://search.ebscohost.com/login.aspx?direct=true&AuthType=shib&db=afh&AN=162438376&site=ehost-live&custid=s8370378	N
180	AcademicSearchElite	UCT‐GAN: underwater image colour transfer generative adversarial network.	Underwater image enhancement algorithms improve image quality and indirectly enhance underwater visibility. Although many underwater image enhancement neural networks have been proposed, they require large amounts of data. To reduce the amount of data required while providing better image enhancement, this study proposes an underwater image colour transfer generative adversarial network (UCT‐GAN)…	2020	https://search.ebscohost.com/login.aspx?direct=true&AuthType=shib&db=afh&AN=148084523&site=ehost-live&custid=s8370378	N
181	AcademicSearchElite	A gated cross-domain collaborative network for underwater object detection.	Underwater object detection (UOD) plays a significant role in aquaculture and marine environmental protection. Considering the challenges posed by low contrast and low-light conditions in underwater environments, several underwater image enhancement (UIE) methods have been proposed to improve the quality of underwater images. However, only using the enhanced images does not improve the performanc…	2024	https://search.ebscohost.com/login.aspx?direct=true&AuthType=shib&db=afh&AN=175681376&site=ehost-live&custid=s8370378	N
182	AcademicSearchElite	UISS-Net: Underwater Image Semantic Segmentation Network for improving boundary segmentation accuracy of underwater images.	Image semantic segmentation is widely used in aquatic product measurement, aquatic biological cell segmentation, and aquatic biological classifications. However, underwater image segmentation has low accuracy and poor robustness because of turbid underwater environments and insufficient light. Therefore, this paper proposes an Underwater Image Semantic Segmentation Network (UISS-Net) for underwat…	2024	https://search.ebscohost.com/login.aspx?direct=true&AuthType=shib&db=afh&AN=175717346&site=ehost-live&custid=s8370378	N
183	AcademicSearchElite	GUDCP: Generalization of Underwater Dark Channel Prior for Underwater Image Restoration.	This letter introduces an underwater image enhancement method to handle low contrast and color cast of underwater images. Firstly, with the help of hierarchical searching technique, we propose a novel backscattered light estimation method. And in this procedure, a novel scoring formula is considered into our method, which comprehensively considers multiple prior knowledge. Then, we generalize und…	2022	https://search.ebscohost.com/login.aspx?direct=true&AuthType=shib&db=afh&AN=157765729&site=ehost-live&custid=s8370378	N
184	AcademicSearchElite	Underwater Object Detection Using TC-YOLO with Attention Mechanisms.	Underwater object detection is a key technology in the development of intelligent underwater vehicles. Object detection faces unique challenges in underwater applications: blurry underwater images; small and dense targets; and limited computational capacity available on the deployed platforms. To improve the performance of underwater object detection, we proposed a new object detection approach t…	2023	https://search.ebscohost.com/login.aspx?direct=true&AuthType=shib&db=afh&AN=162386522&site=ehost-live&custid=s8370378	N
185	AcademicSearchElite	FloodNet: Underwater image restoration based on residual dense learning.	The efficiency of the underwater image restoration task is hindered due to the degradation factors like light scattering, color shift, suspended particles and haze occurring in the underwater environment. In recent years, different methods have relied on the underwater image formation model and deep learning techniques to restore the underwater image, but they tend to produce unnatural artifacts …	2022	https://search.ebscohost.com/login.aspx?direct=true&AuthType=shib&db=afh&AN=156197592&site=ehost-live&custid=s8370378	N
186	AcademicSearchElite	Underwater image enhancement via LBP‐based attention residual network.	Owing to the influence of light absorption and scattering in underwater environments, underwater images exhibit color deviation, low contrast and detail blur, and other degradations. This paper proposes an underwater image enhancement method combining a residual convolution network, local binary pattern (LBP), and self‐attention mechanism. The LBP operator processes the input underwater images. T…	2022	https://search.ebscohost.com/login.aspx?direct=true&AuthType=shib&db=afh&AN=153994160&site=ehost-live&custid=s8370378	Y
187	AcademicSearchElite	Underwater image enhancement using adaptive standardization and normalization networks.	This paper proposes a machine learning-based underwater image enhancement scheme using an adaptive standardization network and normalization network. The adaptive standardization network is designed to match the distribution of input features. This helps correct the distorted distribution of underwater images and facilitates training. The proposed adaptive normalization network is constructed usi…	2024	https://search.ebscohost.com/login.aspx?direct=true&AuthType=shib&db=afh&AN=173784976&site=ehost-live&custid=s8370378	N
188	AcademicSearchElite	An Underwater Image Enhancement Method for Different Illumination Conditions Based on Color Tone Correction and Fusion-Based Descattering.	In the shallow-water environment, underwater images often present problems like color deviation and low contrast due to light absorption and scattering in the water body, but for deep-sea images, additional problems like uneven brightness and regional color shift can also exist, due to the use of chromatic and inhomogeneous artificial lighting devices. Since the latter situation is rarely studied…	2019	https://search.ebscohost.com/login.aspx?direct=true&AuthType=shib&db=afh&AN=140430918&site=ehost-live&custid=s8370378	N
189	AcademicSearchElite	UIEC^2-Net: CNN-based underwater image enhancement using two color space.	Underwater image enhancement has attracted much attention due to the rise of marine resource development in recent years. Benefit from the powerful representation capabilities of Convolution Neural Networks(CNNs), multiple underwater image enhancement algorithms based on CNNs have been proposed in the past few years. However, almost all of these algorithms employ RGB color space setting, which is…	2021	https://search.ebscohost.com/login.aspx?direct=true&AuthType=shib&db=afh&AN=150640591&site=ehost-live&custid=s8370378	Y
190	AcademicSearchElite	Dual-color space color correction and histogram segmentation optimized strategy for underwater image enhancement.	Underwater images are affected by light scattering and absorption in the water. It usually faces challenges such as color distortion, loss of details, and low contrast. To address the above problems, this paper proposes a dual-color space color correction and histogram segmentation optimized strategy for underwater image enhancement. Specifically, this paper first calculates the quantile for adju…	2024	https://search.ebscohost.com/login.aspx?direct=true&AuthType=shib&db=afh&AN=176242275&site=ehost-live&custid=s8370378	N
191	AcademicSearchElite	HCLR-Net: Hybrid Contrastive Learning Regularization with Locally Randomized Perturbation for Underwater Image Enhancement.	Underwater image enhancement presents a significant challenge due to the complex and diverse underwater environments that result in severe degradation phenomena such as light absorption, scattering, and color distortion. More importantly, obtaining paired training data for these scenarios is a challenging task, which further hinders the generalization performance of enhancement models. To address…	2024	https://search.ebscohost.com/login.aspx?direct=true&AuthType=shib&db=afh&AN=175225847&site=ehost-live&custid=s8370378	N
192	AcademicSearchElite	Adversarial learning-based method for recognition of bionic and highly contextual underwater targets.	Underwater bionic robots are very similar to real underwater creatures in appearance and features. This makes it difficult for autonomous underwater vehicles (AUVs) to distinguish their appearance features. Moreover, the existing underwater target detection methods have large model sizes and many parameters. This leads to difficulty in practical application of such UAV methods. To solve this, we …	2023	https://search.ebscohost.com/login.aspx?direct=true&AuthType=shib&db=afh&AN=163465375&site=ehost-live&custid=s8370378	N
193	AcademicSearchElite	Underwater image enhancement by combining color constancy and dehazing based on depth estimation.	• Proposed an underwater image enhancement method using color constancy and dehazing. • In dehazing, the depth is estimated from the difference of channel intensity prior. • A saturation correction factor addresses the non-uniform illumination limitations. • The transmission map depth is refined using the guided and rolling guidance filter. • The proposed method results in enhanced contrast, visi…	2021	https://search.ebscohost.com/login.aspx?direct=true&AuthType=shib&db=afh&AN=152579011&site=ehost-live&custid=s8370378	N
194	AcademicSearchElite	Underwater image enhancement by combining color constancy and dehazing based on depth estimation.	• Proposed an underwater image enhancement method using color constancy and dehazing. • In dehazing, the depth is estimated from the difference of channel intensity prior. • A saturation correction factor addresses the non-uniform illumination limitations. • The transmission map depth is refined using the guided and rolling guidance filter. • The proposed method results in enhanced contrast, visi…	2021	https://search.ebscohost.com/login.aspx?direct=true&AuthType=shib&db=afh&AN=152273514&site=ehost-live&custid=s8370378	D
195	AcademicSearchElite	Cross-view enhancement network for underwater images.	Single underwater image enhancement remains a challenging ill-posed problem, even with advanced deep learning methods, due to the significant information degeneration and various irrelevant contents. Current deep learning-based underwater image enhancement methods only consider using a single clear image as a positive feature for guiding the training of the enhancement network. However, the limit…	2023	https://search.ebscohost.com/login.aspx?direct=true&AuthType=shib&db=afh&AN=163048413&site=ehost-live&custid=s8370378	N
196	AcademicSearchElite	面向海洋牧场智能化建设的海珍品实时检测方法.	Object detection for seafood is a key to intelligence marine ranching, but its real-time and accuracy need to be improved. In this paper we present an YOLOv3-based real-time object detection method for seafood. Firstly, for better real-time performance, we replace the 3×3 standard convolution in YOLOv3 with the depthwise separable convolution technology. This technology resolves standard convolut…	2021	https://search.ebscohost.com/login.aspx?direct=true&AuthType=shib&db=afh&AN=150681150&site=ehost-live&custid=s8370378	N
197	AcademicSearchElite	A multi-level wavelet-based underwater image enhancement network with color compensation prior.	Due to the scattering of light and the influence of different water types, underwater images usually suffer from different type of hybrid degradation, e.g. color distortion, blurred details and low contrast. Existing underwater image enhancement methods are weak at handling hybrid degradation simultaneously, resulting in low quality results. Inspired by the fact that wavelet-based enhancement met…	2024	https://search.ebscohost.com/login.aspx?direct=true&AuthType=shib&db=afh&AN=175499750&site=ehost-live&custid=s8370378	N
198	AcademicSearchElite	UStark: underwater image domain-adaptive tracker based on Stark.	Though the open-air tracker has achieved an advanced level, its design is still a challenging task for degraded underwater images. Using underwater enhancement technology can improve the performance of underwater trackers. However, most underwater image enhancement methods focus on improving the visual effect rather than serving the tracker better. Therefore, we intended to explore a simple but p…	2022	https://search.ebscohost.com/login.aspx?direct=true&AuthType=shib&db=afh&AN=159958510&site=ehost-live&custid=s8370378	N
199	AcademicSearchElite	Underwater image enhancement with image colorfulness measure.	Due to the absorption and scattering effects of the water, underwater images tend to suffer from many severe problems, such as low contrast, grayed out colors and blurring content. To improve the visual quality of underwater images, we proposed a novel enhancement model, which is a trainable end-to-end neural model. Two parts constitute the overall model. The first one is a non-parameter layer fo…	2021	https://search.ebscohost.com/login.aspx?direct=true&AuthType=shib&db=afh&AN=150335988&site=ehost-live&custid=s8370378	N
200	AcademicSearchElite	Subjective and Objective Quality Evaluation for Underwater Image Enhancement and Restoration.	Since underwater imaging is affected by the complex water environment, it often leads to severe distortion of the underwater image. To improve the quality of underwater images, underwater image enhancement and restoration methods have been proposed. However, many underwater image enhancement and restoration methods produce over-enhancement or under-enhancement, which affects their application. To…	2022	https://search.ebscohost.com/login.aspx?direct=true&AuthType=shib&db=afh&AN=156133691&site=ehost-live&custid=s8370378	N
201	AcademicSearchElite	Autonomous underwater robot for underwater image enhancement via multi-scale deformable convolution network with attention mechanism.	• We develop a novel encoder-decoder architecture with an attention-based skip fusion integrated into autonomous underwater robot for underwater image enhancement. • We propose a multi-scale deformable convolutional network, which acquires deformable local receptive fields at different scales and enriches the diversity of feature representation. • We adopt a parallel attention block for spatial a…	2021	https://search.ebscohost.com/login.aspx?direct=true&AuthType=shib&db=afh&AN=153852272&site=ehost-live&custid=s8370378	N
202	AcademicSearchElite	TANet: Transmission and atmospheric light driven enhancement of underwater images.	Motivated by the adverse impact of light attenuation and scattering, which leads to color distortion and low contrast in underwater images, our study primarily focuses on enhancement techniques for these images using localized transmission feature analysis and global atmospheric light feature extraction. To this end, we propose a novel approach, named TANet, drawing upon the dynamics of transmiss…	2024	https://search.ebscohost.com/login.aspx?direct=true&AuthType=shib&db=afh&AN=175499745&site=ehost-live&custid=s8370378	N
203	AcademicSearchElite	Veracious Interpolated Measure of Angle and Length for Underwater Motion Blurred Images.	The quality of the underwater image is impairing with the atmospheric conditions. In this, one of the most significant issues in recent days is due to the motion blur induced by the imaging device or by the movement of the object in underwater image quality degradation. The various parameters of the blurred image must be identified to fix the effect of blurring in post-imaging. Therefore, spectru…	2023	https://search.ebscohost.com/login.aspx?direct=true&AuthType=shib&db=afh&AN=172780664&site=ehost-live&custid=s8370378	N
204	AcademicSearchElite	Under water image enhancement technique.	Underwater image enhancement and reconstruction of the underwater image is having a high priority from past few years and is also considered to be a challenging task. These underwater images can't be seen clearly with a human eye. When the digital image capturing systems are too used to capture pictures at great depths underwater, fail to take pictures with all the significant detail and such equ…	2023	https://search.ebscohost.com/login.aspx?direct=true&AuthType=shib&db=afh&AN=164041525&site=ehost-live&custid=s8370378	N
205	AcademicSearchElite	Multi-scale enhancement fusion for underwater sea cucumber images based on human visual system modelling.	• A multi-scale fusion enhancement method based on the human visual system modelling for underwater sea cucumber images is proposed. • The single image is enough for producing the enhanced image by the Laplacian image representation. • The human visual system related fusion gluing maps make all objects detection based tasks more clearly in our framework. • The human visual system modelling based …	2020	https://search.ebscohost.com/login.aspx?direct=true&AuthType=shib&db=afh&AN=144670566&site=ehost-live&custid=s8370378	N
206	AcademicSearchElite	A Survey on Underwater Computer Vision.	Underwater computer vision has attracted increasing attention in the research community due to the recent advances in underwater platforms such as of rovers, gliders, autonomous underwater vehicles (AUVs), and the like, that now make possible the acquisition of vast amounts of imagery and video for applications such as biodiversity assessment, environmental monitoring, and search and rescue. Desp…	2023	https://search.ebscohost.com/login.aspx?direct=true&AuthType=shib&db=afh&AN=169987651&site=ehost-live&custid=s8370378	N
207	AcademicSearchElite	An underwater image restoration based on global polarization effects of underwater scene.	• Considering the global polarization effect for underwater scenes, an optimal background region selection strategy based on EME constraint is proposed. The method avoids the uncertain error caused by selecting different positions and reduces human-computer interaction. • For the first time, an ALO method for estimating global backscattering is designed. The method introduces variable factors for…	2023	https://search.ebscohost.com/login.aspx?direct=true&AuthType=shib&db=afh&AN=162441876&site=ehost-live&custid=s8370378	N
208	AcademicSearchElite	A New Method for Training CycleGAN to Enhance Images of Cold Seeps in the Qiongdongnan Sea.	Clear underwater images can help researchers detect cold seeps, gas hydrates, and biological resources. However, the quality of these images suffers from nonuniform lighting, a limited range of visibility, and unwanted signals. CycleGAN has been broadly studied in regard to underwater image enhancement, but it is difficult to apply the model for the further detection of Haima cold seeps in the So…	2023	https://search.ebscohost.com/login.aspx?direct=true&AuthType=shib&db=afh&AN=161874638&site=ehost-live&custid=s8370378	N
209	AcademicSearchElite	UW-GAN: Single-Image Depth Estimation and Image Enhancement for Underwater Images.	Due to the unavailability of large-scale underwater depth image datasets and ill-posed problems, underwater single-image depth prediction is a challenging task. An unambiguous depth prediction for single underwater image is an essential part of applications like underwater robotics, marine engineering, and so on. This article presents an end-to-end underwater generative adversarial network (UW-GA…	2021	https://search.ebscohost.com/login.aspx?direct=true&AuthType=shib&db=afh&AN=170415898&site=ehost-live&custid=s8370378	N
210	AcademicSearchElite	Underwater image enhancement method based on the generative adversarial network.	Aiming at the problems of color distortion, nonuniform illumination, and low contrast caused by degradation of underwater images, an underwater image enhancement method (MSFF-GAN) based on generative adversarial network was proposed. A multiscale featured fusion generator is designed, which improves the ability to use different scale features of the model and ensures that the generated image reta…	2021	https://search.ebscohost.com/login.aspx?direct=true&AuthType=shib&db=afh&AN=148978558&site=ehost-live&custid=s8370378	N
211	AcademicSearchElite	Denoising, Edge Aware Restoration and Enhancement of Single Shallow Coastal Water Image.	The dissolved particles and their resultant scattering are the underlying cause of low contrast and blur thereby producing poor quality underwater images. Single-shot shallow coastal underwater images are much in need of the preprocessing steps viz. image enhancement and restoration. The underwater image processing operations like classification, object detection and computer vision require an en…	2022	https://search.ebscohost.com/login.aspx?direct=true&AuthType=shib&db=afh&AN=154929989&site=ehost-live&custid=s8370378	N
212	AcademicSearchElite	Underwater imaging in turbid environments: generation model, analysis, and verification.	Optical imaging usually shows significant differences in underwater environments with different characteristics. The general underwater imaging model ignores the influences of turbidity on the attenuation of light. For turbid water with different particle types and concentrations, we introduced background light correction and turbidity factors to express the influences. A parametric turbid underw…	2022	https://search.ebscohost.com/login.aspx?direct=true&AuthType=shib&db=afh&AN=157771725&site=ehost-live&custid=s8370378	N
213	AcademicSearchElite	Rethinking Underwater Crab Detection via Defogging and Channel Compensation.	Crab aquaculture is an important component of the freshwater aquaculture industry in China, encompassing an expansive farming area of over 6000 km2 nationwide. Currently, crab farmers rely on manually monitored feeding platforms to count the number and assess the distribution of crabs in the pond. However, this method is inefficient and lacks automation. To address the problem of efficient and ra…	2024	https://search.ebscohost.com/login.aspx?direct=true&AuthType=shib&db=afh&AN=175647829&site=ehost-live&custid=s8370378	N
214	AcademicSearchElite	ReX-Net: A reflectance-guided underwater image enhancement network for extreme scenarios.	Due to the complex underwater environment, underwater images exhibit different degradation characteristics, severely affecting their practical applications. Although underwater image enhancement networks with physical priors exist, the statistical priors are not applicable in extreme underwater scenes. Therefore, we propose ReX-Net, a reflectance-guided underwater image enhancement network for ex…	2023	https://search.ebscohost.com/login.aspx?direct=true&AuthType=shib&db=afh&AN=169876244&site=ehost-live&custid=s8370378	N
215	AcademicSearchElite	Underwater image enhancement via extended multi-scale Retinex.	Underwater exploration has become an active research area over the past few decades. The image enhancement is one of the challenges for those computer vision based underwater researches because of the degradation of the images in the underwater environment. The scattering and absorption are the main causes in the underwater environment to make the images decrease their visibility, for example, bl…	2017	https://search.ebscohost.com/login.aspx?direct=true&AuthType=shib&db=afh&AN=122478527&site=ehost-live&custid=s8370378	N
216	AcademicSearchElite	K-Means Segmentation of Underwater Image Based on Improved Manta Ray Algorithm.	Image segmentation plays an important role in daily life. The traditional K-means image segmentation has the shortcomings of randomness and is easy to fall into local optimum, which greatly reduces the quality of segmentation. To improve these phenomena, a K-means image segmentation method based on improved manta ray foraging optimization (IMRFO) is proposed. IMRFO uses Lévy flight to improve the…	2022	https://search.ebscohost.com/login.aspx?direct=true&AuthType=shib&db=afh&AN=155810097&site=ehost-live&custid=s8370378	N
217	AcademicSearchElite	Single underwater image enhancement based on color cast removal and visibility restoration.	Images taken under underwater condition usually have color cast and serious loss of contrast and visibility. Degraded underwater images are inconvenient for observation and analysis. In order to address these problems, an underwater image-enhancement method is proposed. A simple yet effective underwater image color cast removal algorithm is first presented based on the optimization theory. Then, …	2016	https://search.ebscohost.com/login.aspx?direct=true&AuthType=shib&db=afh&AN=117503603&site=ehost-live&custid=s8370378	N
218	AcademicSearchElite	Bayesian retinex underwater image enhancement.	This paper develops a Bayesian retinex algorithm for enhancing single underwater image with multiorder gradient priors of reflectance and illumination. First, a simple yet effective color correction approach is adopted to remove color casts and recover naturalness. Then a maximum a posteriori formulation for underwater image enhancement is established on the color-corrected image by imposing mult…	2021	https://search.ebscohost.com/login.aspx?direct=true&AuthType=shib&db=afh&AN=149782856&site=ehost-live&custid=s8370378	N
219	AcademicSearchElite	Hierarchical attention aggregation with multi-resolution feature learning for GAN-based underwater image enhancement.	In recent years, underwater image enhancement and restoration technologies have become increasingly important in order to optimize the efficiency of maritime operations and promote the automatic machine learning of the maritime industry. A new hierarchical attention aggregation with multi-resolution feature learning for GAN-based underwater image enhancement is proposed to address the problems of…	2023	https://search.ebscohost.com/login.aspx?direct=true&AuthType=shib&db=afh&AN=171111796&site=ehost-live&custid=s8370378	N
220	AcademicSearchElite	Twice Mixing: A rank learning based quality assessment approach for underwater image enhancement.	Objectively and accurately evaluating underwater images generated by different enhancement algorithms is an essential issue, which however is still largely under-explored. In this paper, we present a novel rank learning guided no-reference quality assessment method to evaluate different underwater image enhancement (UIE) algorithms. It is also the first work that utilizes deep learning approaches…	2022	https://search.ebscohost.com/login.aspx?direct=true&AuthType=shib&db=afh&AN=154893374&site=ehost-live&custid=s8370378	N
221	AcademicSearchElite	Underwater image enhancement through depth estimation based on random forest.	Light absorption and scattering in underwater environments can result in low-contrast images with a distinct color cast. This paper proposes a systematic framework for the enhancement of underwater images. Light transmission is estimated using the random forest algorithm. RGB values, luminance, color difference, blurriness, and the dark channel are treated as features in training and estimation. …	2017	https://search.ebscohost.com/login.aspx?direct=true&AuthType=shib&db=afh&AN=127324010&site=ehost-live&custid=s8370378	N
222	AcademicSearchElite	Deep pixel‐to‐pixel network for underwater image enhancement and restoration.	Turbid underwater environment poses great difficulties for the applications of vision technologies. One of the biggest challenges is the complicated noise distribution of the underwater images due to the serious scattering and absorption. To alleviate this problem, this work proposes a deep pixel‐to‐pixel networks model for underwater image enhancement by designing an encoding–decoding framework.…	2019	https://search.ebscohost.com/login.aspx?direct=true&AuthType=shib&db=afh&AN=148083972&site=ehost-live&custid=s8370378	N
223	AcademicSearchElite	Underwater image enhancement based on noise residual and color correction aggregation network.	Underwater images are easily affected by absorption and scattering of light, resulting in color cast, blurriness, marine snow and other degradations. However, many existing deep learning methods treat noise removal and essential color preservation as a whole; thus, results often fall short of expectations. To address this issue, we propose a network with two sub-network branches to divide the und…	2022	https://search.ebscohost.com/login.aspx?direct=true&AuthType=shib&db=afh&AN=158817716&site=ehost-live&custid=s8370378	Y
224	AcademicSearchElite	DuGAN: An effective framework for underwater image enhancement.	Underwater image enhancement is an important low‐level vision task with much attention of community. Clear underwater images are helpful for underwater operations. However, raw underwater images often suffer from different types of distortions caused by the underwater environment. To solve these problems, this paper proposes an end‐to‐end dual generative adversarial network (DuGAN) for underwater…	2021	https://search.ebscohost.com/login.aspx?direct=true&AuthType=shib&db=afh&AN=151004760&site=ehost-live&custid=s8370378	N
225	AcademicSearchElite	Dual-purpose method for de-hazing and enhancement of underwater and low-light images.	There are many similarities between underwater images and low-light images, such as image blur and color distortion, but for such problems, there are few unified methods that can solve these problems well. This paper proposes a method based on multi-scale retinex color recovery (MSRCR) and color correction. First, color channel transfer (CCT) is used to preprocess the image. Then, a method of MSR…	2021	https://search.ebscohost.com/login.aspx?direct=true&AuthType=shib&db=afh&AN=151808741&site=ehost-live&custid=s8370378	N
226	AcademicSearchElite	Enhancement of Underwater Images With Statistical Model of Background Light and Optimization of Transmission Map.	Underwater images often have severe quality degradation and distortion due to light absorption and scattering in the water medium. A hazy image formation model is widely used to restore the image quality. It depends on two optical parameters: the background light (BL) and the transmission map (TM). Underwater images can also be enhanced by color and contrast correction from the perspective of ima…	2020	https://search.ebscohost.com/login.aspx?direct=true&AuthType=shib&db=afh&AN=143315128&site=ehost-live&custid=s8370378	N
227	AcademicSearchElite	Single underwater image enhancement by attenuation map guided color correction and detail preserved dehazing.	The attenuation (sum of absorption and scattering), which caused by the dense and non-uniform medium, generally leadsto problems of color degradation and detail loss in underwater imaging. To address these problems, we propose a systematicunderwater image enhancement method, which includes an attenuation map guided underwater image color correctionapproach and a detail preserved dehazing approach…	2021	https://search.ebscohost.com/login.aspx?direct=true&AuthType=shib&db=afh&AN=148633460&site=ehost-live&custid=s8370378	Y
228	AcademicSearchElite	Semantic attention and relative scene depth-guided network for underwater image enhancement.	In this paper, to solve unique underwater degradation challenges covering low contrast, color deviation and blurring, etc. , a novel semantic attention and relative scene depth-guided network (SARSDN) for underwater image enhancement is proposed. Main contributions are as follows: (1) By combining with diverse characteristics of red–green–blue, hue-saturation-value and Lab spaces, the multi-color…	2023	https://search.ebscohost.com/login.aspx?direct=true&AuthType=shib&db=afh&AN=164285257&site=ehost-live&custid=s8370378	N
229	AcademicSearchElite	Underwater image restoration by color compensation and color-line model.	The images captured underwater suffer from low contrast and color distortion owing to the harsh underwater imaging environment. An underwater image restoration algorithm is introduced in this paper based on color compensation and color-line model. Firstly, color compensation method is proposed to compensate the attenuated color information and improve the accuracy of estimated color lines. Second…	2022	https://search.ebscohost.com/login.aspx?direct=true&AuthType=shib&db=afh&AN=154314718&site=ehost-live&custid=s8370378	N
230	AcademicSearchElite	Deep retinex decomposition network for underwater image enhancement.	This paper introduces a deep retinex decomposition network for underwater image enhancement to conquer the color imbalance, blurring, low contrast, etc. Specifically, we first designed a novel convolutional neural network to estimate the illumination and get reflectance. Then we changed the general idea of processing low light enhancement based on retinex, we perform color balance and illuminatio…	2022	https://search.ebscohost.com/login.aspx?direct=true&AuthType=shib&db=afh&AN=157219544&site=ehost-live&custid=s8370378	N
231	AcademicSearchElite	Underwater image enhancement by dehazing and color correction.	Poor visibility due to the effects of light absorption and scattering is challenging for processing underwater images. We propose an approach based on dehazing and color correction algorithms for underwater image enhancement. First, a simple dehazing algorithm is applied to remove the effects of haze in the underwater image. Second, color compensation, histogram equalization, saturation, and inte…	2015	https://search.ebscohost.com/login.aspx?direct=true&AuthType=shib&db=afh&AN=108990242&site=ehost-live&custid=s8370378	N
232	AcademicSearchElite	Investigating intrinsic degradation factors by multi-branch aggregation for real-world underwater image enhancement.	• We deeply explore the core difficulty of underwater image enhancement, the complex and diverse degradation factors for underwater images. • We propose MBANet to simultaneously compensate color and remove veils, to improve the visual quality of underwater images. • The MBANet establishes a multi-branch multi-variable network to jointly predict three restoration components including the coarse re…	2023	https://search.ebscohost.com/login.aspx?direct=true&AuthType=shib&db=afh&AN=159570147&site=ehost-live&custid=s8370378	N
233	AcademicSearchElite	基于改进CNN-RANSAC的水下图像特征配准方法'.	Due to the light absorption and scattering effect underwater? the quality of underwater images is reduced, which greatly limits the visual range of underwater images. The robustness and accuracy of complex underwater scenes make feature extraction and matching a challenging task. In order to get better registration of underwater images, this paper proposes an underwater image feature registration…	2020	https://search.ebscohost.com/login.aspx?direct=true&AuthType=shib&db=afh&AN=144419345&site=ehost-live&custid=s8370378	N
234	AcademicSearchElite	Lightweight Deep Neural Network for Joint Learning of Underwater Object Detection and Color Conversion.	Underwater image processing has been shown to exhibit significant potential for exploring underwater environments. It has been applied to a wide variety of fields, such as underwater terrain scanning and autonomous underwater vehicles (AUVs)-driven applications, such as image-based underwater object detection. However, underwater images often suffer from degeneration due to attenuation, color dis…	2022	https://search.ebscohost.com/login.aspx?direct=true&AuthType=shib&db=afh&AN=160690155&site=ehost-live&custid=s8370378	N
235	AcademicSearchElite	Whale optimization algorithm based on lateral inhibition for image matching and vision-guided AUV docking.	The accuracy and stability of relative pose estimation of an autonomous underwater vehicle (AUV) and a target depend on whether the characteristics of the underwater image can be accurately and quickly extracted. In this paper, a whale optimization algorithm (WOA) based on lateral inhibition (LI) is proposed to solve the image matching and vision-guided AUV docking problem. The proposed method is…	2021	https://search.ebscohost.com/login.aspx?direct=true&AuthType=shib&db=afh&AN=151821319&site=ehost-live&custid=s8370378	N
236	AcademicSearchElite	Underwater image processing method based on red channel prior and Retinex algorithm.	Due to light being absorbed by water and scattered by suspended particles, color distortion, low image contrast, and detail loss are the common problems found in underwater images. We present an underwater image processing method, which based on an underwater imaging model, makes initial image restoration with the improved red channel prior combining transmission reduction, background light corre…	2021	https://search.ebscohost.com/login.aspx?direct=true&AuthType=shib&db=afh&AN=152790471&site=ehost-live&custid=s8370378	N
237	AcademicSearchElite	MPDNet: An underwater image deblurring framework with stepwise feature refinement module.	In this study, a general network model called multi-progressive image deblurring network is proposed to correct blurring artifacts and local imaging details in underwater images. As a solution to nonuniform image distortion, a deformable convolution module was designed to enrich the encoded information of the image representation. Using a stepwise feature refinement module, multi-progressive imag…	2023	https://search.ebscohost.com/login.aspx?direct=true&AuthType=shib&db=afh&AN=173473924&site=ehost-live&custid=s8370378	N
238	AcademicSearchElite	Underwater image enhancement by color correction and color constancy via Retinex for detail preserving.	In underwater, light attenuation causes non-uniform illumination that degrades underwater image. To enhance the degraded image, we propose an underwater image enhancement method that includes color correction, color constancy, multi-scale retinex (MSR), edge-aware and texture smoothing filters, and contrast stretching. The formulated color correction compensates the red and blue channels by maski…	2022	https://search.ebscohost.com/login.aspx?direct=true&AuthType=shib&db=afh&AN=157219601&site=ehost-live&custid=s8370378	N
239	AcademicSearchElite	Improvement of underwater colour correction using standard deviation ratio.	This Letter presents a simple and new colour correction algorithm for the underwater image. The proposed method corrects the pixels of the weak colour channel based on the ratio of the standard deviation of the weak colour channel to that of the green channel. The corrected image based on the proposed colour balanced algorithm barely produces a reddish artefact and can be applied directly to the …	2020	https://search.ebscohost.com/login.aspx?direct=true&AuthType=shib&db=afh&AN=148230067&site=ehost-live&custid=s8370378	N
240	AcademicSearchElite	Underwater image co-enhancement based on physical-guided transformer interaction.	Most existing underwater image enhancement methods only focus on enhancing a single image. However, underwater images taken in the same scene often exhibit similar degradation characteristics, which can provide richer complementary information to each other. In this paper, a novel underwater image co-enhancement based on physical-guided Transformer interaction (UICE-PTI), which adopts a multi-sca…	2023	https://search.ebscohost.com/login.aspx?direct=true&AuthType=shib&db=afh&AN=170067382&site=ehost-live&custid=s8370378	N
241	AcademicSearchElite	DeepRecog: Threefold underwater image deblurring and object recognition framework for AUV vision systems.	Underwater explorations and probes have now become frequent for marine discovery and endangered resources protection. The decrease in natural light with an increase in water depth and the characteristic of the medium to absorb and scatter light pose crucial challenges to underwater vision systems. Autonomous Underwater Vehicles (AUVs) depend upon their imaging systems for navigation and environme…	2022	https://search.ebscohost.com/login.aspx?direct=true&AuthType=shib&db=afh&AN=156342387&site=ehost-live&custid=s8370378	N
242	AcademicSearchElite	Computer vision and deep learning for fish classification in underwater habitats: A survey.	Marine scientists use remote underwater image and video recording to survey fish species in their natural habitats. This helps them get a step closer towards understanding and predicting how fish respond to climate change, habitat degradation and fishing pressure. This information is essential for developing sustainable fisheries for human consumption, and for preserving the environment. However,…	2022	https://search.ebscohost.com/login.aspx?direct=true&AuthType=shib&db=afh&AN=157777236&site=ehost-live&custid=s8370378	N
243	AcademicSearchElite	Underwater image restoration algorithm for free-ascending deep-sea tripods.	Highlights • Free Ascending Tripod (FAT) is used to better understand how and where deep-seafloor sediment moves and accumulates. • We firstly use the FAT to study the deep-sea biology. • We are concerned to use the image processing technology for recovering the deep-sea scene. Abstract A Free-Ascending Tripod (FAT) was deployed at a water depth of 2100 m to measure the currents and sediment move…	2019	https://search.ebscohost.com/login.aspx?direct=true&AuthType=shib&db=afh&AN=132659075&site=ehost-live&custid=s8370378	N
244	AcademicSearchElite	Underwater image enhancement via integrated RGB and LAB color models.	Images taken underwater suffers from color shift and poor visibility because the light is absorbed and scattered when it travels through water. To handle the issues mentioned above, we propose an underwater image enhancement method via integrated RGB and LAB color models (RLCM). In the RGB color model, we first fully consider the leading causes of underwater image color shift, and then the poor c…	2022	https://search.ebscohost.com/login.aspx?direct=true&AuthType=shib&db=afh&AN=156197602&site=ehost-live&custid=s8370378	Y
245	AcademicSearchElite	Rethinking general underwater object detection: Datasets, challenges, and solutions.	In this paper, we conduct a comprehensive study of Underwater Object Detection (UOD). UOD has evolved into an attractive research field in the computer vision community in recent years. However, existing UOD datasets collected from specific underwater scenes are limited in the number of images, categories, resolution, and environmental challenges. These limitations can lead to the settings and ef…	2023	https://search.ebscohost.com/login.aspx?direct=true&AuthType=shib&db=afh&AN=160291950&site=ehost-live&custid=s8370378	N
246	AcademicSearchElite	Vision-based environment perception and autonomous obstacle avoidance for unmanned underwater vehicle.	We propose two schemes to solve the problems of visual perception delay and limited obstacle avoidance capability in the autonomous navigation of unmanned underwater vehicles (UUV). In the aspect of visual perception, this paper presents a compressed algorithm based on the UNDERWATER-CUT model for underwater image enhancement and a two-stage compressed YOLOv5s model for object detection, simultan…	2023	https://search.ebscohost.com/login.aspx?direct=true&AuthType=shib&db=afh&AN=162804820&site=ehost-live&custid=s8370378	N
247	AcademicSearchElite	An efficient learning-based method for underwater image enhancement.	The Underwater image enhancement, which targets removing the noise, scattering effect, and the bluish, greenish, or yellowish tone from underwater images, has lately attracted much attention. Traditional methods generally assume some prior knowledge when performing constrained optimization. Recently, the deep neural network (DNN)-based methods have exhibited superior performance over the traditio…	2022	https://search.ebscohost.com/login.aspx?direct=true&AuthType=shib&db=afh&AN=159496574&site=ehost-live&custid=s8370378	N
248	AcademicSearchElite	Autonomous Underwater Vehicles: Identifying Critical Issues and Future Perspectives in Image Acquisition.	Underwater imaging has been present for many decades due to its relevance in vision and navigation systems. In recent years, advances in robotics have led to the availability of autonomous or unmanned underwater vehicles (AUVs, UUVs). Despite the rapid development of new studies and promising algorithms in this field, there is currently a lack of research toward standardized, general-approach pro…	2023	https://search.ebscohost.com/login.aspx?direct=true&AuthType=shib&db=afh&AN=163987515&site=ehost-live&custid=s8370378	N
249	AcademicSearchElite	l2,p-norm sequential bilateral 2DPCA: a novel robust technology for underwater image classification and representation.	Many recently proposed robust two-dimensional principal component analysis (2DPCA) approaches can suppress the sensitivity to outliers in images to some extent. However, most approaches can neither perfectly minimize the reconstruction error nor use fewer coefficients to conveniently represent image information. To alleviate these deficiencies, we developed a novel robust 2DPCA approach for under…	2020	https://search.ebscohost.com/login.aspx?direct=true&AuthType=shib&db=afh&AN=146584224&site=ehost-live&custid=s8370378	N
250	AcademicSearchElite	Underwater image enhancement by modified color correction and adaptive Look-Up-Table with edge-preserving filter.	Particles suspended in water cause poor visibility and color distortions in the images that are captured in underwater. These suspended particles cause light to be scattered that results in non-uniform illumination due to dispersion and refraction of light. The illumination variation cause color casts in the underwater images. This paper proposes an underwater image enhancement method that improv…	2023	https://search.ebscohost.com/login.aspx?direct=true&AuthType=shib&db=afh&AN=162287318&site=ehost-live&custid=s8370378	N
251	AcademicSearchElite	Underwater scene prior inspired deep underwater image and video enhancement.	• Underwater image and video synthesis approach is desired by data-driven methods. • Underwater scene prior is helpful for underwater image and video enhancement. • Light-weight network structure can be easily extended to underwater video. In underwater scenes, wavelength-dependent light absorption and scattering degrade the visibility of images and videos. The degraded underwater images and vide…	2020	https://search.ebscohost.com/login.aspx?direct=true&AuthType=shib&db=afh&AN=139407600&site=ehost-live&custid=s8370378	N
252	AcademicSearchElite	Improved Dark Channel Defogging Algorithm for Defect Detection in Underwater Structures.	Underwater structures are crucial for national economic and social development. However, because of their complex environment, they are susceptible to damage during service. This damage should be prevented to minimize casualties and economic loss. Therefore, this study investigates the problems of disease identification and area statistics of underwater structures. To this end, the Dark-Retinex (…	2020	https://search.ebscohost.com/login.aspx?direct=true&AuthType=shib&db=afh&AN=145296801&site=ehost-live&custid=s8370378	N
253	AcademicSearchElite	DGD-cGAN: A dual generator for image dewatering and restoration.	Underwater images are usually covered with a blue–greenish colour cast, making them distorted, blurry or low in contrast. This phenomenon occurs due to the light attenuation given by the scattering and absorption in the water column. In this paper we present an image dewatering approach motivated upon the observation that the image formation model can be used to drive the learning process by cons…	2024	https://search.ebscohost.com/login.aspx?direct=true&AuthType=shib&db=afh&AN=174791783&site=ehost-live&custid=s8370378	N
254	AcademicSearchElite	Probabilistic, Multi-Scale Fractional Tonal Correction Bilateral Filter-Based Hazy Image Enhancement.	This paper describes an algorithm utilizing a modified multi-scale fractional order-based operator combined with a probabilistic tonal operator, adaptive color enhancement and bilateral filtering to process hazy and underwater images. The multi-scale algorithm complements the tonal operator by enhancing edges, preventing overexposure of bright image regions, while enhancing details in the dark ar…	2020	https://search.ebscohost.com/login.aspx?direct=true&AuthType=shib&db=afh&AN=143135558&site=ehost-live&custid=s8370378	N
255	AcademicSearchElite	Accurate Maps of Reef-Scale Bathymetry with Synchronized Underwater Cameras and GNSS.	We investigate the utility of towed underwater camera systems with tightly coupled Global Navigation Satellite System (GNSS) positions to provide reef-scale bathymetric models with millimeter to centimeter resolutions and accuracies with Structure-from-Motion (SfM) photogrammetry. Successful development of these techniques would allow for detailed assessments of benthic conditions, including the …	2023	https://search.ebscohost.com/login.aspx?direct=true&AuthType=shib&db=afh&AN=169923121&site=ehost-live&custid=s8370378	N
256	AcademicSearchElite	Processing and compression of underwater image based on deep learning.	In order to improve the effect of underwater image processing and compression, this paper combines deep learning to conduct research on underwater image processing and compression. Moreover, this paper builds an intelligent model to describe in detail the concepts of surface tension, electrowetting effect, electrowetting effect on dielectric and capacitive sensing detection principle, clarifies t…	2022	https://search.ebscohost.com/login.aspx?direct=true&AuthType=shib&db=afh&AN=160369089&site=ehost-live&custid=s8370378	N
257	AcademicSearchElite	Micro-concrete crack detection of underwater structures based on convolutional neural network.	Micro-cracks are often generated on the concrete structures of long-distance water conveyance projects. Without early detection and timely maintenance, micro-cracks may expand and deteriorate continuously, leading to major structural failure and disastrous results. However, due to the complexity of the underwater environment, many vision-based methods for concrete crack detection cannot be direct…	2022	https://search.ebscohost.com/login.aspx?direct=true&AuthType=shib&db=afh&AN=159067760&site=ehost-live&custid=s8370378	N
258	AcademicSearchElite	Deep Supervised Residual Dense Network for Underwater Image Enhancement.	Underwater images are important carriers and forms of underwater information, playing a vital role in exploring and utilizing marine resources. However, underwater images have characteristics of low contrast and blurred details because of the absorption and scattering of light. In recent years, deep learning has been widely used in underwater image enhancement and restoration because of its power…	2021	https://search.ebscohost.com/login.aspx?direct=true&AuthType=shib&db=afh&AN=150381889&site=ehost-live&custid=s8370378	N
259	AcademicSearchElite	An Improved YOLOv5-Based Underwater Object-Detection Framework.	To date, general-purpose object-detection methods have achieved a great deal. However, challenges such as degraded image quality, complex backgrounds, and the detection of marine organisms at different scales arise when identifying underwater organisms. To solve such problems and further improve the accuracy of relevant models, this study proposes a marine biological object-detection architecture…	2023	https://search.ebscohost.com/login.aspx?direct=true&AuthType=shib&db=afh&AN=163037838&site=ehost-live&custid=s8370378	N
260	AcademicSearchElite	Systematic review and analysis on underwater image enhancement methods, datasets, and evaluation metrics.	Underwater environments can be used to explore new resources that can be employed in the fields of medical science and energy resources. Humans are dependent on the valuable resources that exist beneath Earth's surface. Underwater exploration requires enhanced images that are obtained using enhancement methods. So, it is important that underwater image enhancement (UIE) methods work well in terms…	2022	https://search.ebscohost.com/login.aspx?direct=true&AuthType=shib&db=afh&AN=161327553&site=ehost-live&custid=s8370378	N
261	AcademicSearchElite	A self-adaptive single underwater image restoration algorithm for improving graphic quality.	A high-quality underwater image is essential to many industrial and academic applications in the field of image processing and analysis. Unfortunately, underwater images frequently demonstrate poor visual quality of low contrast, blurring, darkness, and color diminishing. This paper develops a new underwater image restoration framework that consists of four major phases: color correction, local c…	2020	https://search.ebscohost.com/login.aspx?direct=true&AuthType=shib&db=afh&AN=145732818&site=ehost-live&custid=s8370378	N
262	AcademicSearchElite	Enhancement of Nonuniformly Illuminated Underwater Images.	Underwater image capturing is a challenging task due to attenuation of light in water. Scattering and absorption are the results of light attenuation which lead to faded colors and reduced contrast of images, respectively. To deal with these issues and to provide better visual quality image, various enhancement methods have been proposed. This paper proposes the Dual Domain-based Underwater Image…	2021	https://search.ebscohost.com/login.aspx?direct=true&AuthType=shib&db=afh&AN=149378313&site=ehost-live&custid=s8370378	N
263	AcademicSearchElite	Single underwater image enhancement using integrated variational model.	Underwater images often suffer from various degradations such as blurring, fog, low contrast, and color distortion because the light is absorbed and scattered when traveling through water. To solve critical issues, we establish a novel framework combining variational methods and pyramid technology to improve image quality in the frequency domain. Two novel variational models, the adaptive variati…	2022	https://search.ebscohost.com/login.aspx?direct=true&AuthType=shib&db=afh&AN=158817701&site=ehost-live&custid=s8370378	N
264	AcademicSearchElite	Generalized robust graph-Laplacian PCA and underwater image recognition.	Recently, given the importance of the structure-preserving ability of features, many principal component analysis (PCA) methods based on manifold learning theory, such as graph-Laplacian PCA (gLPCA), have been developed to protect the geometrical structure of the original data space. However, many methods do not best minimize the reconstruction error, which is great significance for underwater im…	2020	https://search.ebscohost.com/login.aspx?direct=true&AuthType=shib&db=afh&AN=146584223&site=ehost-live&custid=s8370378	N
265	AcademicSearchElite	Deep images enhancement for turbid underwater images based on unsupervised learning.	In agriculture, aquaculture technologies such as precise feeding, fish identification and fishing based on underwater machine vision all rely on the analysis of underwater images. However, due to the scatting and attenuation of the illumination in the real-world underwater environment, turbid underwater images are inevitably degraded, limiting their applicability in many vision tasks. In this pap…	2022	https://search.ebscohost.com/login.aspx?direct=true&AuthType=shib&db=afh&AN=159926148&site=ehost-live&custid=s8370378	N
266	AcademicSearchElite	Enhancing underwater image via color correction and Bi-interval contrast enhancement.	Underwater captured images often suffer from color cast and low visibility due to light is scattered and absorbed while it traveling in water. In this paper, we proposed a novel method of color correction and Bi-interval contrast enhancement to improve the quality of underwater images. Firstly, a simple and effective color correction method based on sub-interval linear transformation is employed …	2021	https://search.ebscohost.com/login.aspx?direct=true&AuthType=shib&db=afh&AN=147153391&site=ehost-live&custid=s8370378	Y
267	AcademicSearchElite	Underwater image enhancement with global–local networks and compressed-histogram equalization.	Due to the light absorption and scattering, captured underwater images usually contain severe color distortion and contrast reduction. To address the above problems, we combine the merits of deep learning and conventional image enhancement technology to improve the underwater image quality. We first propose a two-branch network to compensate the global distorted color and local reduced contrast, …	2020	https://search.ebscohost.com/login.aspx?direct=true&AuthType=shib&db=afh&AN=143657585&site=ehost-live&custid=s8370378	Y
268	AcademicSearchElite	Deblurring Ghost Imaging Reconstruction Based on Underwater Dataset Generated by Few-Shot Learning.	Underwater ghost imaging based on deep learning can effectively reduce the influence of forward scattering and back scattering of water. With the help of data-driven methods, high-quality results can be reconstructed. However, the training of the underwater ghost imaging requires enormous paired underwater datasets, which are difficult to obtain directly. Although the Cycle-GAN method solves the …	2022	https://search.ebscohost.com/login.aspx?direct=true&AuthType=shib&db=afh&AN=158948335&site=ehost-live&custid=s8370378	N
269	AcademicSearchElite	Bio-inspired optimization algorithms for real underwater image restoration.	Underwater image restoration algorithms usually take into account the physical model of the acquisition medium to obtain a restored image with good quality. This way, they compensate for the specific degradations introduced by the physical medium. These models often contain several parameters, which represent the type and strength of the medium degradations (e.g., absorption, scattering, and many…	2019	https://search.ebscohost.com/login.aspx?direct=true&AuthType=shib&db=afh&AN=136982097&site=ehost-live&custid=s8370378	N
270	AcademicSearchElite	Underwater giant enhancement of broadband diffraction efficiency of surface diffraction gratings fabricated by femtosecond laser.	In this study, a simple approach is proposed to improve the diffraction efficiency of surface diffraction gratings on fused silica fabricated by femtosecond laser. Effects of grating period, pulse energy, scanning speed and wavelength on the total diffraction efficiency are also investigated. In addition, the mechanism of the diffraction efficiency's giant enhancement is discussed by finite diffe…	2017	https://search.ebscohost.com/login.aspx?direct=true&AuthType=shib&db=afh&AN=123885093&site=ehost-live&custid=s8370378	N
271	AcademicSearchElite	An efficient nonlocal variational method with application to underwater image restoration.	Light is absorbed and scattered when it travels though water, which causes the captured underwater images often suffering from blurring, low contrast and color degradation. To overcome these problems, we propose a novel variational model based on nonlocal differential operators, in which the underwater image formation model is successfully integrated into the variational framework. The underwater…	2019	https://search.ebscohost.com/login.aspx?direct=true&AuthType=shib&db=afh&AN=139237371&site=ehost-live&custid=s8370378	N
272	AcademicSearchElite	水下图像复原中背景光求解方法研究最新进展.	The special underwater imaging environment makes the image have problems such as blur and color deviation, which brings new challenges to underwater image restoration. Image restoration based on imaging model is one of the typical methods to improve the quality of underwater image . As an important parameter of reverse restoration, background light directly affects the effect of underwater image …	2022	https://search.ebscohost.com/login.aspx?direct=true&AuthType=shib&db=afh&AN=156813560&site=ehost-live&custid=s8370378	N
273	AcademicSearchElite	Diving deeper into underwater image enhancement: A survey.	The powerful representation capacity of deep learning has made it inevitable for the underwater image enhancement community to employ its potential. The exploration of deep underwater image enhancement networks is increasing over time; hence, a comprehensive survey is the need of the hour. In this paper, our main aim is two-fold, (1): to provide a comprehensive and in-depth survey of the deep lea…	2020	https://search.ebscohost.com/login.aspx?direct=true&AuthType=shib&db=afh&AN=146396914&site=ehost-live&custid=s8370378	N
274	AcademicSearchElite	Underwater image restoration based on second-order statistical characteristics.	Underwater image restoration is of great significance to underwater vision operation. We propose an underwater image restoration method based on the independent color channel of a single image. In this method, the relationship between the transmittance parameters and the second-order statistics of the scattered light underwater is established through a multi-layer continuous model of the water. F…	2023	https://search.ebscohost.com/login.aspx?direct=true&AuthType=shib&db=afh&AN=171387530&site=ehost-live&custid=s8370378	N
275	AcademicSearchElite	Underwater image enhancement based on conditional generative adversarial network.	Underwater images play an essential role in acquiring and understanding underwater information. High-quality underwater images can guarantee the reliability of underwater intelligent systems. Unfortunately, underwater images are characterized by low contrast, color casts, blurring, low light, and uneven illumination, which severely affects the perception and processing of underwater information. …	2020	https://search.ebscohost.com/login.aspx?direct=true&AuthType=shib&db=afh&AN=141940581&site=ehost-live&custid=s8370378	Y
276	AcademicSearchElite	Real-World Underwater Enhancement: Challenges, Benchmarks, and Solutions Under Natural Light.	Underwater image enhancement is such an important low-level vision task with many applications that numerous algorithms have been proposed in recent years. These algorithms developed upon various assumptions demonstrate successes from various aspects using different data sets and different metrics. In this work, we setup an undersea image capturing system, and construct a large-scale Real-world U…	2020	https://search.ebscohost.com/login.aspx?direct=true&AuthType=shib&db=afh&AN=147575473&site=ehost-live&custid=s8370378	N
277	AcademicSearchElite	Underwater image recovery method based on hyperspectral polarization imaging.	The quality of underwater imaging can be severely degraded by particles in the turbid water due to absorption and backscatter effects. This study proposes an underwater image recovery method based on hyperspectral polarization imaging. The proposed method is based on a physical degradation model, and combines polarization recovery and spectral fusion methods. Thus, the optimal spectral fusion is …	2021	https://search.ebscohost.com/login.aspx?direct=true&AuthType=shib&db=afh&AN=148186366&site=ehost-live&custid=s8370378	N
278	AcademicSearchElite	Color correction and adaptive contrast enhancement for underwater image enhancement.	To address the color cast and low contrast of underwater images, we propose a color correction and adaptive contrast enhancement algorithm for underwater image enhancement. In our work, we first design the dedicated fractions to compensate the lower color channels, which are calculated by considering the ratio of the differences between the upper and lower color channels to the lower color channe…	2021	https://search.ebscohost.com/login.aspx?direct=true&AuthType=shib&db=afh&AN=149839237&site=ehost-live&custid=s8370378	Y
279	AcademicSearchElite	RCA-CycleGAN: Unsupervised underwater image enhancement using Red Channel attention optimized CycleGAN.	• A Red Channel Attention optimized CycleGAN (RCA-CycleGAN) for unsupervised underwater image enhancement is proposed in this work. • The Red Channel Prior is used to guide an RCA subnetwork that outputs attention maps to fine-tune the auto-encoder. • A novel computational strategy for local adversarial loss by combining with two local discriminators is proposed to handle the local degradation in…	2023	https://search.ebscohost.com/login.aspx?direct=true&AuthType=shib&db=afh&AN=161442740&site=ehost-live&custid=s8370378	N
280	AcademicSearchElite	Deriving inherent optical properties from background color and underwater image enhancement.	The colors and quality of images acquired in underwater conditions can be very poor due to the specific propagation properties of light in water, and this degradation effect is relative to the optical properties of water. We find that the background color of underwater images has a relationship with the inherent optical properties of water medium. In this paper, we propose a method of deriving in…	2015	https://search.ebscohost.com/login.aspx?direct=true&AuthType=shib&db=afh&AN=100364782&site=ehost-live&custid=s8370378	N
281	AcademicSearchElite	A Variational Framework for Underwater Image Dehazing and Deblurring.	Underwater captured images are usually degraded by low contrast, hazy, and blurry due to absorbing and scattering, which limits their analyses and applications. To address these problems, a red channel prior guided variational framework is proposed based on the complete underwater image formation model (UIFM). Unlike most of the existing methods that only consider the direct transmission and back…	2022	https://search.ebscohost.com/login.aspx?direct=true&AuthType=shib&db=afh&AN=157258486&site=ehost-live&custid=s8370378	N
282	AcademicSearchElite	A novel biologically-inspired method for underwater image enhancement.	Underwater images are usually characterized by color distortion, blurry, and severe noise, because light is severely scattered and absorbed when traveling in the water. In this paper, we propose a novel method motivated by the astonishing capability of the biological vision to address the low visibility of the real-world underwater images. Firstly, we simply imitate the color constancy mechanism …	2022	https://search.ebscohost.com/login.aspx?direct=true&AuthType=shib&db=afh&AN=156197598&site=ehost-live&custid=s8370378	Y
283	AcademicSearchElite	Automatic system for improving underwater image contrast and color through recursive adaptive histogram modification.	Contrast and color are important attributes to extract and acquire much information from underwater images. However, normal underwater images contain bright foreground and dark background areas. Previous enhancement methods enhance the foreground areas but retain darkness and blue-green illumination of background areas. This study proposes a new method of enhancing underwater image, which is call…	2017	https://search.ebscohost.com/login.aspx?direct=true&AuthType=shib&db=afh&AN=124877838&site=ehost-live&custid=s8370378	Y
284	AcademicSearchElite	A novel underwater color correction method based on underwater imaging model and generative adversarial network.	Underwater vision has played an increasingly important role in ocean research, ocean military, and underwater fishing. The raw underwater images suffer from color distortion and poor image quality, which make underwater vision more challengeable than open air vision. To address the mentioned problems, a novel model for underwater image color correction is proposed in this paper. Firstly, a synthe…	2022	https://search.ebscohost.com/login.aspx?direct=true&AuthType=shib&db=afh&AN=158605659&site=ehost-live&custid=s8370378	Y
285	AcademicSearchElite	In Situ Sea Cucumber Detection across Multiple Underwater Scenes Based on Convolutional Neural Networks and Image Enhancements.	Recently, rapidly developing artificial intelligence and computer vision techniques have provided technical solutions to promote production efficiency and reduce labor costs in aquaculture and marine resource surveys. Traditional manual surveys are being replaced by advanced intelligent technologies. However, underwater object detection and recognition are suffering from the image distortion and …	2023	https://search.ebscohost.com/login.aspx?direct=true&AuthType=shib&db=afh&AN=162163241&site=ehost-live&custid=s8370378	N
286	AcademicSearchElite	Joint image enhancement learning for marine object detection in natural scene.	Marine object detection has received an increasing amount of attention due to its enormous application potential in the field of marine engineering, Remotely Operated Vehicles, and Autonomous Underwater Vehicles. It has made substantial progress in generic object detection with the prevalent trend of deep learning in the past few years. However, marine object detection in natural scenes remains c…	2023	https://search.ebscohost.com/login.aspx?direct=true&AuthType=shib&db=afh&AN=162441810&site=ehost-live&custid=s8370378	N
287	AcademicSearchElite	Augmented weighted bidirectional feature pyramid network for marine object detection.	Detecting marine object is an attractive but challenging task in ocean exploration and conservation. Although the current popular object detection algorithms perform well in general. Because underwater images are affected by color projections and the scale of the object is usually smaller, the detection performance for marine object is not ideal. Therefore, this paper proposes an augmented weight…	2024	https://search.ebscohost.com/login.aspx?direct=true&AuthType=shib&db=afh&AN=173631579&site=ehost-live&custid=s8370378	N
288	AcademicSearchElite	Real-time robust detector for underwater live crabs based on deep learning.	• Novel denoising and enhancement method for underwater images effectively. • The low extra-cost FPN is adopted to compensate for the deficiency of SSD detector. • The detection algorithm only demands a little computing resource. • Reliable and suitable for low-performance embedded devices; automatic feeding boats. Image analysis technology has drawn dramatic attention and developed rapidly becau…	2020	https://search.ebscohost.com/login.aspx?direct=true&AuthType=shib&db=afh&AN=142635581&site=ehost-live&custid=s8370378	N
289	AcademicSearchElite	Underwater Image Enhancement by Wavelength Compensation and Dehazing.	Light scattering and color change are two major sources of distortion for underwater photography. Light scattering is caused by light incident on objects reflected and deflected multiple times by particles present in the water before reaching the camera. This in turn lowers the visibility and contrast of the image captured. Color change corresponds to the varying degrees of attenuation encountere…	2012	https://search.ebscohost.com/login.aspx?direct=true&AuthType=shib&db=afh&AN=73616133&site=ehost-live&custid=s8370378	Y
290	AcademicSearchElite	Multitopic underwater image quality assessment with visual attention factors.	Statistical information on underwater images related to subjective quality perception differs based on the environment. We initially propose whitish, yellowish, greenish, bluish topics for underwater images obtained by applying an integrated color distribution, that is, images under the same topic have the same hue. Inspired by the local multiscale, multidirectional statistical characteristics of…	2022	https://search.ebscohost.com/login.aspx?direct=true&AuthType=shib&db=afh&AN=156710218&site=ehost-live&custid=s8370378	N
291	AcademicSearchElite	A Review on Intelligence Dehazing and Color Restoration for Underwater Images.	Underwater image processing is an intelligence research field that has great potential to help developers better explore the underwater environment. Underwater image processing has been used in a wide variety of fields, such as underwater microscopic detection, terrain scanning, mine detection, telecommunication cables, and autonomous underwater vehicles. However, underwater imagery suffers from …	2020	https://search.ebscohost.com/login.aspx?direct=true&AuthType=shib&db=afh&AN=142797796&site=ehost-live&custid=s8370378	N
292	AcademicSearchElite	Robust back-scattered light estimation for underwater image enhancement with polarization.	The scattering of particles in the turbid underwater environment reduces the contrast of the image, which can be alleviated by underwater image enhancement. However, the noise in the imaging process often interferes with the enhancement. In this paper, we propose a novel polarization-based approach that robustly estimates the background light to reduce the impact of noise. Specifically, we presen…	2022	https://search.ebscohost.com/login.aspx?direct=true&AuthType=shib&db=afh&AN=160506195&site=ehost-live&custid=s8370378	N
293	AcademicSearchElite	S-FPN: A shortcut feature pyramid network for sea cucumber detection in underwater images.	• An underwater image dataset of sea cucumber was created and annotated with rectangular boxes. • A detection network S-FPN, introducing shortcut connections to the feature pyramid, was proposed. • A new Piecewise Focal Loss function was created to alleviate the problem of class imbalance in object detection. Convolutional neural network is a prominent innovation in computer vision but is often t…	2021	https://search.ebscohost.com/login.aspx?direct=true&AuthType=shib&db=afh&AN=152077045&site=ehost-live&custid=s8370378	N
294	AcademicSearchElite	Single underwater image haze removal with a learning-based approach to blurriness estimation.	Underwater images are usually degraded due to light scattering and absorption. To recover the scene radiance of degraded underwater images, a new haze removal method is presented by incorporating a learning-based approach to blurriness estimation with the image formation model. Firstly, the image blurriness is estimated with a linear model trained on a set of selected grayscale images, the averag…	2022	https://search.ebscohost.com/login.aspx?direct=true&AuthType=shib&db=afh&AN=160336421&site=ehost-live&custid=s8370378	N
295	AcademicSearchElite	Degradation-aware and color-corrected network for underwater image enhancement.		2022	https://search.ebscohost.com/login.aspx?direct=true&AuthType=shib&db=afh&AN=160214708&site=ehost-live&custid=s8370378	N
296	AcademicSearchElite	Underwater Camera: Improving Visual Perception Via Adaptive Dark Pixel Prior and Color Correction.	We present a novel method for underwater image restoration, which combines a Comprehensive Imaging Formation Model with prior knowledge and unsupervised techniques. Our approach has two main components: depth map estimation using a Channel Intensity Prior (CIP) and backscatter elimination through Adaptive Dark Pixels (ADP). The CIP effectively mitigates issues caused by solid-colored objects and …	2023	https://search.ebscohost.com/login.aspx?direct=true&AuthType=shib&db=afh&AN=171100460&site=ehost-live&custid=s8370378	N
297	AcademicSearchElite	An automatic active contour method for sea cucumber segmentation in natural underwater environments.	Sea cucumbers have become an important sector of the marine industry in northern China, with a culture area exceeding one million acres and a production value over one hundred and twenty million dollars. However, sea cucumber culture and fishing are mainly dependent on manual work. To promote the development of sea cucumber culture automation, it is necessary to research sea cucumber automatic se…	2017	https://search.ebscohost.com/login.aspx?direct=true&AuthType=shib&db=afh&AN=121935771&site=ehost-live&custid=s8370378	N
298	AcademicSearchElite	Multi-scale adversarial network for underwater image restoration.	Highlights • An adaptive underwater image restoration system which take advantage of DCP and CycleGAN. • Multi-Scale Structural Similarity Index Measure loss to improve the image restoration performance. • An end-to-end system for underwater image restoration. Abstract Underwater image restoration, which is the keystone to the underwater vision research, is still a challenging work. The key point…	2019	https://search.ebscohost.com/login.aspx?direct=true&AuthType=shib&db=afh&AN=132659084&site=ehost-live&custid=s8370378	N
299	AcademicSearchElite	Underwater imaging enhancement based on a polarization filter and histogram attenuation prior.	Underwater images always suffer from low contrast and inaccurate colors due to scattering and absorption by particles when the target light propagates through turbid water. In this paper, we first found that a lot of intensity space is occupied by fewer pixels, called 'tails', on both sides of the histograms for the red, green and blue channels of the image. Based on this histogram attenuation pr…	2021	https://search.ebscohost.com/login.aspx?direct=true&AuthType=shib&db=afh&AN=148807718&site=ehost-live&custid=s8370378	N
300	AcademicSearchElite	Visual enhancement of underwater images using Empirical Mode Decomposition	Abstract: Most underwater vehicles are nowadays equipped with vision sensors. However, it is very likely that underwater images captured using optic cameras have poor visual quality due to lighting conditions in real-life applications. In such cases it is useful to apply image enhancement methods to increase visual quality of the images as well as enhance interpretability and visibility. In this …	2012	https://search.ebscohost.com/login.aspx?direct=true&AuthType=shib&db=afh&AN=65940959&site=ehost-live&custid=s8370378	N
301	AcademicSearchElite	Underwater image compression using energy based adaptive block compressive sensing for IoUT applications.	Internet of Underwater Things (IoUT) consists of a large number of interconnected resource-constrained underwater devices that are capable of monitoring vast unexplored water bodies. Specifically, these devices are equipped with cameras to capture the underwater scenes and communicate them with each other and also with the cloud. However the data generated is very high which limits the performanc…	2021	https://search.ebscohost.com/login.aspx?direct=true&AuthType=shib&db=afh&AN=150748826&site=ehost-live&custid=s8370378	N
302	AcademicSearchElite	Underwater image enhancement method using weighted guided trigonometric filtering and artificial light correction.	This paper describes a novel method for enhancing optical images using a weighted guided trigonometric filter and the camera’s spectral properties in turbid water. Absorption, scattering, and artificial lighting are three major distortion issues in underwater optical imaging. Absorption permanently removes photons from the imaging path. Scattering is caused by large suspended particles found in t…	2016	https://search.ebscohost.com/login.aspx?direct=true&AuthType=shib&db=afh&AN=115413713&site=ehost-live&custid=s8370378	N
303	AcademicSearchElite	Attention-guided dynamic multi-branch neural network for underwater image enhancement.		2022	https://search.ebscohost.com/login.aspx?direct=true&AuthType=shib&db=afh&AN=160214740&site=ehost-live&custid=s8370378	N
304	AcademicSearchElite	Single underwater image restoration based on adaptive color correction and adaptive transmission fusion.	When light propagates through water, there will be absorption and scattering. Due to this reason, underwater images suffer from color distortion, contrast loss, and detail blurriness. In order to improve the quality of underwater images, an underwater image restoration method based on adaptive color correction and adaptive transmission fusion strategy is proposed. First, an adaptive color correct…	2020	https://search.ebscohost.com/login.aspx?direct=true&AuthType=shib&db=afh&AN=145415457&site=ehost-live&custid=s8370378	N
305	AcademicSearchElite	Fractional Variation Network for THz Spectrum Denoising without Clean Data.	Deep learning can remove the noise of the terahertz (THz) spectrum via its powerful feature extraction ability. However, this technology suffers from several limitations, including clean training data being difficult to obtain, the amount of training data being small, and the restored effect being unsatisfactory. In this paper, a novel THz spectrum denoising method is proposed. Low-quality underw…	2022	https://search.ebscohost.com/login.aspx?direct=true&AuthType=shib&db=afh&AN=157243792&site=ehost-live&custid=s8370378	N
306	AcademicSearchElite	MCANet: Multi-channel attention network with multi-color space encoder for underwater image classification.	Underwater images suffer from multiple quality degradation issues due to the complex underwater environment. Unfortunately, currently available underwater image enhancement methods do not enhance all degradation types of underwater images, so it is important to study underwater image enhancement methods dedicated to specific degradation categories for underwater vision tasks. To tackle the above …	2023	https://search.ebscohost.com/login.aspx?direct=true&AuthType=shib&db=afh&AN=163995628&site=ehost-live&custid=s8370378	N
307	AcademicSearchElite	Underwater Image Restoration Based on Image Blurriness and Light Absorption.	Underwater images often suffer from color distortion and low contrast, because light is scattered and absorbed when traveling through water. Such images with different color tones can be shot in various lighting conditions, making restoration and enhancement difficult. We propose a depth estimation method for underwater scenes based on image blurriness and light absorption, which can be used in t…	2017	https://search.ebscohost.com/login.aspx?direct=true&AuthType=shib&db=afh&AN=121551283&site=ehost-live&custid=s8370378	N
308	AcademicSearchElite	Cascaded transformer U-net for image restoration.	• A cascaded multi-stage framework is designed based on the transformer for image restoration. • The self-attention mechanism and cascaded architecture enable the model to achieve long-range dependence modeling and diverse perceptual fields. • A shape perceiving module is designed to improve the model's adaptabilities for objects with extreme sizes and irregular shapes. • The proposed method achi…	2023	https://search.ebscohost.com/login.aspx?direct=true&AuthType=shib&db=afh&AN=161552825&site=ehost-live&custid=s8370378	N
309	AcademicSearchElite	A Underwater Sequence Image Dataset for Sharpness and Color Analysis.	The complex underwater environment usually leads to the problem of quality degradation in underwater images, and the distortion of sharpness and color are the main factors to the quality of underwater images. The paper discloses an underwater sequence image dataset called TankImage-I with gradually changing sharpness and color distortion collected in a pool. TankImage-I contains two plane targets…	2022	https://search.ebscohost.com/login.aspx?direct=true&AuthType=shib&db=afh&AN=156877513&site=ehost-live&custid=s8370378	N
310	AcademicSearchElite	Underwater No-Reference Image Quality Assessment for Display Module of ROV.	The optical images collected by remotely operated vehicles (ROV) contain a lot of information about underwater (such as distributions of underwater creatures and minerals), which plays an important role in ocean exploration. However, due to the absorption and scattering characteristics of the water medium, some of the images suffer from serious color distortion. These distorted color images usual…	2020	https://search.ebscohost.com/login.aspx?direct=true&AuthType=shib&db=afh&AN=145368562&site=ehost-live&custid=s8370378	N
311	AcademicSearchElite	Underwater image enhancement and marine snow removal for fishery based on integrated dual-channel neural network.	Computer vision technology can reduce the intensity and difficulty of marine aquaculture. Nonetheless, the degradation problems of marine fishery underwater images hamper further interpretation and analysis of underwater information by computer vision technology. In order to comprehensively solve the problems of degradation in marine fishery underwater images, this paper proposes an end-to-end in…	2021	https://search.ebscohost.com/login.aspx?direct=true&AuthType=shib&db=afh&AN=150874823&site=ehost-live&custid=s8370378	N
312	AcademicSearchElite	A hybrid method for underwater image correction.	Underwater images surfer from serious color deviation and blurring due to the effects of light absorption and scattering. In this letter, a hybrid method, which includes color correction and underwater image dehazing, is proposed to improve the visual quality of degraded underwater images. Firstly, an efficient color correction algorithm is applied to remove color casts of underwater images. Then…	2017	https://search.ebscohost.com/login.aspx?direct=true&AuthType=shib&db=afh&AN=123593707&site=ehost-live&custid=s8370378	N
313	AcademicSearchElite	Underwater Image Enhancement Using Successive Color Correction and Superpixel Dark Channel Prior.	Underwater images generally suffer from quality degradations, such as low contrast, color cast, blurring, and hazy effect due to light absorption and scattering in the water medium. In applying these images to various vision tasks, single image-based underwater image enhancement has been challenging. Thus, numerous efforts have been made in the field of underwater image restoration. In this paper…	2020	https://search.ebscohost.com/login.aspx?direct=true&AuthType=shib&db=afh&AN=145417228&site=ehost-live&custid=s8370378	Y
314	AcademicSearchElite	Underwater image enhancement framework and its application on an autonomous underwater vehicle platform.	Underwater imaging has been increasingly employed in vision-based marine research. However, the inappropriate installation of a light source and the complex underwater environment will result in the uneven illumination and overexposure on the captured images. To address these issues, an underwater image enhancement framework for autonomous underwater vehicles platform is proposed, which consists …	2020	https://search.ebscohost.com/login.aspx?direct=true&AuthType=shib&db=afh&AN=145415092&site=ehost-live&custid=s8370378	N
315	AcademicSearchElite	Underwater image enhancement method with light scattering characteristics.	• Underwater image is divided into five categories. • Calculate the color loss rate of RGB three channels. • Multi scene color restoration method to correct the color. • Stretch 64 multi contrast factor histograms to improve the contrast. Light is absorbed and scattered when propagating in water, which results in low quality and poor visibility of underwater optical images. Furthermore, the absor…	2022	https://search.ebscohost.com/login.aspx?direct=true&AuthType=shib&db=afh&AN=157219592&site=ehost-live&custid=s8370378	N
316	AcademicSearchElite	基于非对称双分支交互神经网络的水下生物识别.	Based on convolution neural network, this paper proposed a new asymmetric two branch underwater biological classification model to solve the problems of low visibility, poor illumination conditions and no obvious differences among species in the underwater environment. In the model, the interactive branch used different convolution neural network to extracted local features and interacted with lo…	2021	https://search.ebscohost.com/login.aspx?direct=true&AuthType=shib&db=afh&AN=149740242&site=ehost-live&custid=s8370378	N
317	AcademicSearchElite	Enhancing underwater image via adaptive color and contrast enhancement, and denoising.	Images captured under water are often characterized by low contrast, color distortion, and noise, hindering some visual tasks carried out on it. Despite remarkable breakthrough has been made in recent years, effective and robust enhancement of degraded image remains a challenging problem. To improve the quality of underwater images, we propose a novel scheme by constructing an adaptive color and …	2022	https://search.ebscohost.com/login.aspx?direct=true&AuthType=shib&db=afh&AN=156254274&site=ehost-live&custid=s8370378	N
318	AcademicSearchElite	Depth-aware total variation regularization for underwater image dehazing.	Underwater images often show severe quality degradation due to the light absorption and scattering effects in water medium. This paper introduces a scene depth regularized underwater image dehazing method to obtain high-quality underwater images. Unlike previous underwater image dehazing methods that usually calculate a transmission map or a scene depth map using priors, we construct an exponenti…	2021	https://search.ebscohost.com/login.aspx?direct=true&AuthType=shib&db=afh&AN=152313577&site=ehost-live&custid=s8370378	N
319	AcademicSearchElite	A fast ELM-based machine compression scheme for underwater image transmission on a low-bandwidth acoustic channel.	Purpose: This paper aims to propose a fast machine compression scheme, which can solve the problem of low-bandwidth transmission for underwater images. Design/methodology/approach: This fast machine compression scheme mainly consists of three stages. Firstly, raw images are fed into the image pre-processing module, which is specially designed for underwater color images. Secondly, a divide-and-co…	2019	https://search.ebscohost.com/login.aspx?direct=true&AuthType=shib&db=afh&AN=137706814&site=ehost-live&custid=s8370378	N
320	AcademicSearchElite	Underwater image restoration based on modified color-line model.	Underwater images suffer from haze, color distortion, and low contrast due to the absorption and scattering of transmitted light. A systematic approach including accurate background light (BL) estimation and transmission (TM) estimation is proposed based on color-line model for underwater images restoration. The estimation of BL candidate region is improved by combining quadtree subdivision and m…	2021	https://search.ebscohost.com/login.aspx?direct=true&AuthType=shib&db=afh&AN=150110936&site=ehost-live&custid=s8370378	N
321	AcademicSearchElite	Real-time underwater image enhancement: An improved approach for imaging with AUV-150.	An RGB YCbCr Processing method (RYPro) is proposed for underwater images commonly suffering from low contrast and poor color quality. The degradation in image quality may be attributed to absorption and backscattering of light by suspended underwater particles. Moreover, as the depth increases, different colors are absorbed by the surrounding medium depending on the wavelengths. In particular, bl…	2016	https://search.ebscohost.com/login.aspx?direct=true&AuthType=shib&db=afh&AN=114247195&site=ehost-live&custid=s8370378	N
322	AcademicSearchElite	Automatic Semantic Segmentation of Benthic Habitats Using Images from Towed Underwater Camera in a Complex Shallow Water Environment.	Underwater image segmentation is useful for benthic habitat mapping and monitoring; however, manual annotation is time-consuming and tedious. We propose automated segmentation of benthic habitats using unsupervised semantic algorithms. Four such algorithms––Fast and Robust Fuzzy C-Means (FR), Superpixel-Based Fast Fuzzy C-Means (FF), Otsu clustering (OS), and K-means segmentation (KM)––were teste…	2022	https://search.ebscohost.com/login.aspx?direct=true&AuthType=shib&db=afh&AN=156596936&site=ehost-live&custid=s8370378	N
323	AcademicSearchElite	Underwater multi-focus image fusion based on sparse matrix.	Due to the limited focus range of optical imaging system, and the locations or focus of different objects in the same scene are different, multiple objects cannot be focused at the same time. In order to solve this problem and make the underwater image clearer, we propose a fusion method based on the sparse matrix in this paper. Firstly, we transform the source image into sparse image by sparse t…	2018	https://search.ebscohost.com/login.aspx?direct=true&AuthType=shib&db=afh&AN=131542906&site=ehost-live&custid=s8370378	N
324	AcademicSearchElite	Learning Aggregated Transmission Propagation Networks for Haze Removal and Beyond.	Single-image dehazing is an important low-level vision task with many applications. Early studies have investigated different kinds of visual priors to address this problem. However, they may fail when their assumptions are not valid on specific images. Recent deep networks also achieve a relatively good performance in this task. But unfortunately, due to the disappreciation of rich physical rule…	2019	https://search.ebscohost.com/login.aspx?direct=true&AuthType=shib&db=afh&AN=138733506&site=ehost-live&custid=s8370378	N
325	AcademicSearchElite	Underwater Single Image Color Restoration Using Haze-Lines and a New Quantitative Dataset.	Underwater images suffer from color distortion and low contrast, because light is attenuated while it propagates through water. Attenuation under water varies with wavelength, unlike terrestrial images where attenuation is assumed to be spectrally uniform. The attenuation depends both on the water body and the 3D structure of the scene, making color restoration difficult. Unlike existing single u…	2021	https://search.ebscohost.com/login.aspx?direct=true&AuthType=shib&db=afh&AN=151282973&site=ehost-live&custid=s8370378	N
326	AcademicSearchElite	Underwater-image super-resolution via range-dependency learning of multiscale features.	Optical imaging instruments have been widely deployed in underwater-engineering systems, playing an important role in underwater-object localization, detection, and recognition. However, underwater images suffer from the adverse effects of local distortion and global haze. Consequently, raw underwater images have limitations when used for display and vision tasks. Super resolution (SR) has been i…	2023	https://search.ebscohost.com/login.aspx?direct=true&AuthType=shib&db=afh&AN=170745163&site=ehost-live&custid=s8370378	N
327	AcademicSearchElite	A preliminary study on visibility improvement of turbid underwater images for dismantling of nuclear facilities.	• The visibility of blurred underwater images was improved by using an artificial neural network in a turbid underwater cutting environment. • The conditional GAN neural network was adopted to improve the visibility of turbid underwater images. • The neural networks were trained with images with the best visibility and images enhanced with software technology. • Experiments demonstrated that the …	2021	https://search.ebscohost.com/login.aspx?direct=true&AuthType=shib&db=afh&AN=149532376&site=ehost-live&custid=s8370378	N
328	AcademicSearchElite	Generation and Processing of Simulated Underwater Images for Infrastructure Visual Inspection with UUVs.	The development of computer vision algorithms for navigation or object detection is one of the key issues of underwater robotics. However, extracting features from underwater images is challenging due to the presence of lighting defects, which need to be counteracted. This requires good environmental knowledge, either as a dataset or as a physic model. The lack of available data, and the high var…	2019	https://search.ebscohost.com/login.aspx?direct=true&AuthType=shib&db=afh&AN=140430826&site=ehost-live&custid=s8370378	N
329	AcademicSearchElite	Periodic integration-based polarization differential imaging for underwater image restoration.	• A PDI method is proposed to obtain the polarization differential image by accumulating the polarization images in the dimension of polarization direction. • The proposed method can effectively eliminate the interference caused by the inconsistent AOP of reflected light and can suppress image noise. • The underwater image restoration experiments demonstrate that the proposed method performs bett…	2022	https://search.ebscohost.com/login.aspx?direct=true&AuthType=shib&db=afh&AN=153324141&site=ehost-live&custid=s8370378	N
330	AcademicSearchElite	DPANet: Dual Pooling‐aggregated Attention Network for fish segmentation.	The sustainable development of marine fisheries depends on the accurate measurement of data on fish stocks. Semantic segmentation methods based on deep learning can be applied to automatically obtain segmentation masks of fish in images to obtain measurement data. However, general semantic segmentation methods cannot accurately segment fish objects in underwater images. In this study, a Dual Pool…	2022	https://search.ebscohost.com/login.aspx?direct=true&AuthType=shib&db=afh&AN=154716445&site=ehost-live&custid=s8370378	N
331	AcademicSearchElite	Underwater image de-scattering and classification by deep neural network.	Vision-based underwater navigation and object detection requires robust computer vision algorithms to operate in turbid water. Many conventional methods aimed at improving visibility in low turbid water. High turbid underwater image enhancement is still an opening issue. Meanwhile, we find that the de-scattering and color correction of underwater images affect classification results. In this pape…	2016	https://search.ebscohost.com/login.aspx?direct=true&AuthType=shib&db=afh&AN=118402048&site=ehost-live&custid=s8370378	N
332	AcademicSearchElite	Underwater Image Restoration Using Color-Line Model.	Underwater images typically suffer from low visibility and severe colorcast due to scattering and absorption. In this letter, a novel method is proposed to handle the scattering and absorption problems of light with different wavelengths based on the color-line model. We filter out image patches that exhibit the characteristics of the color-line prior and recover the color line of the patches. Th…	2019	https://search.ebscohost.com/login.aspx?direct=true&AuthType=shib&db=afh&AN=135356316&site=ehost-live&custid=s8370378	Y
333	AcademicSearchElite	Underwater abnormal classification system based on deep learning: A case study on aquaculture fish farm in Taiwan.	From the perspective of aquaculture systems, a grouper is bred in a high-density manner which can cause stronger contagion and a higher risk of infection. In addition to routine inspections, identifying the abnormal appearance or condition of the underwater fish in advanced via computational intelligence and taking further isolation measures will help reduce the chance of infection of other fish.…	2022	https://search.ebscohost.com/login.aspx?direct=true&AuthType=shib&db=afh&AN=160170698&site=ehost-live&custid=s8370378	N
334	AcademicSearchElite	Single-shot underwater image restoration: A visual quality-aware method based on light propagation model.	Highlights • A new approach to restore images acquired from underwater scenes. • The approach is fully automatic and requires a single image. • Visual-quality-driven restoration. • Rough depth map estimation. • Scene parameters extraction based on a non-linear optimization. In this paper, we present a novel method to restore the visual quality of images from scenes immersed in participating media…	2018	https://search.ebscohost.com/login.aspx?direct=true&AuthType=shib&db=afh&AN=131628613&site=ehost-live&custid=s8370378	N
335	AcademicSearchElite	Scale-aware feature pyramid architecture for marine object detection.	Marine object detection is an appealing but challengeable task in computer vision. Even though recent popular object detection algorithms perform well on common classes, they cannot acquire satisfied detection performance on marine objects because underwater images are affected by color cast and blur, and scales of the target in underwater images are usually small. These phenomena aggravate the d…	2021	https://search.ebscohost.com/login.aspx?direct=true&AuthType=shib&db=afh&AN=149419140&site=ehost-live&custid=s8370378	N
336	AcademicSearchElite	Depth estimation for underwater images from single view image.	Underwater images often undergo distortions from scattering, absorption, colour loss, diffraction, polarisation, and varying attenuation depending on the light frequency, due to the water medium. This study answers problems associated with the recovery of underwater images, by developing novel depth map estimation which may be used as an intermediary step for underwater image restoration. The dep…	2020	https://search.ebscohost.com/login.aspx?direct=true&AuthType=shib&db=afh&AN=149466075&site=ehost-live&custid=s8370378	N
337	AcademicSearchElite	Depth estimation for underwater images from single view image.	Underwater images often undergo distortions from scattering, absorption, colour loss, diffraction, polarisation, and varying attenuation depending on the light frequency, due to the water medium. This study answers problems associated with the recovery of underwater images, by developing novel depth map estimation which may be used as an intermediary step for underwater image restoration. The dep…	2020	https://search.ebscohost.com/login.aspx?direct=true&AuthType=shib&db=afh&AN=149309880&site=ehost-live&custid=s8370378	D
338	AcademicSearchElite	Single underwater image restoration by decomposing curves of attenuating color.	• By decomposing the attenuation curves of underwater image on RGB channels, the transmission maps can be derived. • A new scoring formula is designed to accurately estimate the background light. • A color balance algorithm can output an enhanced image with natural appearance. Underwater images exhibit poor visibility, such as color distortion, low contrast and blur, which results from exponentia…	2020	https://search.ebscohost.com/login.aspx?direct=true&AuthType=shib&db=afh&AN=140094474&site=ehost-live&custid=s8370378	N
339	AcademicSearchElite	Rapid underwater target enhancement method based on polarimetric imaging.	Polarization-difference imaging (PDI) is an effective method for underwater image enhancement. Normally, the key factor of utilizing PDI is the choice of the optimal orthogonal transmission axes of analyzer. This limits the application range and implementation efficiency of PDI. Guided by the theory of PDI and the polarization component analysis of the veiling light, we simplified the implementat…	2018	https://search.ebscohost.com/login.aspx?direct=true&AuthType=shib&db=afh&AN=131254117&site=ehost-live&custid=s8370378	N
340	AcademicSearchElite	Real-Time Jellyfish Classification and Detection Based on Improved YOLOv3 Algorithm.	In recent years, jellyfish outbreaks have frequently occurred in offshore areas worldwide, posing a significant threat to the marine fishery, tourism, coastal industry, and personal safety. Effective monitoring of jellyfish is a vital method to solve the above problems. However, the optical detection method for jellyfish is still in the primary stage. Therefore, this paper studies a jellyfish det…	2021	https://search.ebscohost.com/login.aspx?direct=true&AuthType=shib&db=afh&AN=154080776&site=ehost-live&custid=s8370378	N
341	AcademicSearchElite	Deep Joint Depth Estimation and Color Correction From Monocular Underwater Images Based on Unsupervised Adaptation Networks.	Degraded visibility and geometrical distortion typically make the underwater vision more intractable than open air vision, which impedes the development of underwater-related machine vision and robotic perception. Therefore, this paper addresses the problem of joint underwater depth estimation and color correction from monocular underwater images, which aims at enjoying the mutual benefits betwee…	2020	https://search.ebscohost.com/login.aspx?direct=true&AuthType=shib&db=afh&AN=146783129&site=ehost-live&custid=s8370378	N
342	AcademicSearchElite	Research on underwater object recognition based on YOLOv3.	In recent years, object recognition and detection technology, which is a very important research direction in the field of computer vision, is widely used in human life. The technology has been relatively mature for the recognition of objects such as people and objects on land. However, due to some conditions, it is relatively rare in the marine field. The reasons for the analysis mainly include …	2021	https://search.ebscohost.com/login.aspx?direct=true&AuthType=shib&db=afh&AN=150169026&site=ehost-live&custid=s8370378	N
343	AcademicSearchElite	Fuzzy based de-noising underwater images by Hybrid filters.	In recent years, the underwater image processing has significantly improved due to the technological development. The real challenge is that the poor contrast and noise because of absorption of light and scattering in the oceanic environment inherently disturb these underwater images. Hybrid filters depending on fuzzy for de-noising underwater images is proposed and analyzed clearly. The proposed…	2020	https://search.ebscohost.com/login.aspx?direct=true&AuthType=shib&db=afh&AN=146803360&site=ehost-live&custid=s8370378	N
344	AcademicSearchElite	Underwater polarization de-scattering imaging based on orthogonal polarization decomposition with low-pass filtering.	• The proposed method establishes the imaging model considering the orthogonal polarization decomposition orientation angle of both the target reflected and backscattered light. • The gaussian low-pass filter is used to globally evaluate the degree of polarization of backscattered light and suppress noise. • The proposed method can automatically realize underwater image restoration of complex tar…	2023	https://search.ebscohost.com/login.aspx?direct=true&AuthType=shib&db=afh&AN=170904310&site=ehost-live&custid=s8370378	N
345	AcademicSearchElite	Integrative framework for the effective restoration of underwater images.	Images captured in the underwater environment often suffer from color distortion and blurring owing to the effects of light absorption and scattering. An integrative framework is proposed to effectively restore the underwater images. First, a modified color constancy-based algorithm is designed for correcting the color of the underwater images. Second, an effective underwater image degradation mo…	2018	https://search.ebscohost.com/login.aspx?direct=true&AuthType=shib&db=afh&AN=129431530&site=ehost-live&custid=s8370378	N
346	AcademicSearchElite	Underwater image restoration based on diffraction bounded optimization algorithm with dark channel prior.	The restoration of underwater images is challenging due to the turbid nature of water. The effects of diffraction due to the varying refractive index of water medium, absorption and scattering properties of water and the distance between the image spot to the camera, can lead to geometric distortions and blur. Many algorithms exist so far to restore the quality of underwater images. The effect of…	2019	https://search.ebscohost.com/login.aspx?direct=true&AuthType=shib&db=afh&AN=138572225&site=ehost-live&custid=s8370378	N
347	AcademicSearchElite	Enhancing learning classifier systems through convolutional autoencoder to classify underwater images.	Underwater image classification is a challenging task because of challenging underwater environment and lighting conditions. We propose a novel learning classifier system (LCS), which can classify large-size underwater images with promising accuracy, and acquire knowledge in interpretable format, by using a novel classification convolution autoencoder (CCAE). In proposed system, CCAE is designed …	2021	https://search.ebscohost.com/login.aspx?direct=true&AuthType=shib&db=afh&AN=151402022&site=ehost-live&custid=s8370378	N
348	AcademicSearchElite	A novel lifelong learning model based on cross domain knowledge extraction and transfer to classify underwater images.	Artificial intelligence based autonomous systems interacting with dynamic environment are required to continuously learn, accumulate and improve the learned knowledge. Currently, most artificial intelligence based systems lack this ability and work in isolated learning paradigm. Human beings follow the continuous learning process by retaining and accumulating the learnt knowledge, and by using th…	2021	https://search.ebscohost.com/login.aspx?direct=true&AuthType=shib&db=afh&AN=148202986&site=ehost-live&custid=s8370378	N
349	AcademicSearchElite	Color corrected single scale retinex based haze removal and color correction for underwater images.	Underwater images are affected by scattering of dust particles leading to hazy images. The difference in absorption of light at different wavelength leads to colorcast. Restoring underwater images from haze and colorcast degradation is a challenging task. This article proposes color corrected single scale retinex algorithm for the restoration of hazy and colorcast underwater images. Further, the …	2020	https://search.ebscohost.com/login.aspx?direct=true&AuthType=shib&db=afh&AN=146363265&site=ehost-live&custid=s8370378	N
350	AcademicSearchElite	Transferring deep knowledge for object recognition in Low-quality underwater videos.	In recent years, underwater video technologies allow us to explore the ocean in scientific and noninvasive ways, such as environmental monitoring, marine ecology studies, and fisheries management. However the low-light and high-noise scenarios pose great challenges for the underwater image and video analysis. We here propose a CNN knowledge transfer framework for underwater object recognition and…	2018	https://search.ebscohost.com/login.aspx?direct=true&AuthType=shib&db=afh&AN=126959282&site=ehost-live&custid=s8370378	N
351	AcademicSearchElite	Study on Underwater Sea Cucumber Rapid Locating Based on Morphological Opening Reconstruction and Max-Entropy Threshold Algorithm.	In China, sea cucumber cultivation is developing rapidly, but sea cucumber catching still relies on inefficient manual work. Nowadays, the acquisition of underwater sea cucumber images and locating of sea cucumber target have provided technical support for underwater sea cucumber catching robots. However, there are still some problems to be solved, such as the degradation, edge blur and low contr…	2018	https://search.ebscohost.com/login.aspx?direct=true&AuthType=shib&db=afh&AN=128457196&site=ehost-live&custid=s8370378	N
352	AcademicSearchElite	Polarimetric underwater image recovery via deep learning.	• This article proposes, for the first time to our knowledge, a learning-based method for underwater polarimetric image recovery. • The comparison experiment with the intensity or polarization information input demonstrates that additionally introducing the polarization information is beneficial for improving the image quality. • The experimental results for different scenes in dense turbid water…	2020	https://search.ebscohost.com/login.aspx?direct=true&AuthType=shib&db=afh&AN=143575778&site=ehost-live&custid=s8370378	N
353	AcademicSearchElite	Underwater image restoration via backscatter pixel prior and color compensation.	The use of underwater cameras instead of divers to enter complex underwater areas for real-time monitoring of fish, shrimp, and algae is significant to the aquaculture industry. However, underwater images are severely degraded due to light absorption and scattering, limiting the development of underwater computer vision and robot vision perception. To solve blurriness and color degradation issues…	2022	https://search.ebscohost.com/login.aspx?direct=true&AuthType=shib&db=afh&AN=156254285&site=ehost-live&custid=s8370378	N
354	AcademicSearchElite	Automated Quantification of Brittle Stars in Seabed Imagery Using Computer Vision Techniques.	Underwater video surveys play a significant role in marine benthic research. Usually, surveys are filmed in transects, which are stitched into 2D mosaic maps for further analysis. Due to the massive amount of video data and time-consuming analysis, the need for automatic image segmentation and quantitative evaluation arises. This paper investigates such techniques on annotated mosaic maps contain…	2021	https://search.ebscohost.com/login.aspx?direct=true&AuthType=shib&db=afh&AN=153873863&site=ehost-live&custid=s8370378	N
355	AcademicSearchElite	Underwater image processing method for fish localization and detection in submarine environment.	Object detection is an important process in image processing, it aims to detect instances of semantic objects of a certain class in digital images and videos. Object detection has applications in many areas of computer vision such as underwater fish detection. In this paper we present a method for preprocessing and fish localization in underwater images. We are based on a Poisson–Gauss theory, be…	2016	https://search.ebscohost.com/login.aspx?direct=true&AuthType=shib&db=afh&AN=116406069&site=ehost-live&custid=s8370378	N
356	AcademicSearchElite	An imaging-inspired no-reference underwater color image quality assessment metric.	Highlights • We propose a new no-reference metric for assessing underwater color image quality. • It is inspired by underwater imaging absorption and scattering characteristics. • It combines colorfulness index, contrast index and fog density index. • Experiments on different kinds of underwater images validate the effectiveness. Abstract Underwater color image quality assessment (IQA) plays an i…	2018	https://search.ebscohost.com/login.aspx?direct=true&AuthType=shib&db=afh&AN=131731693&site=ehost-live&custid=s8370378	N
357	AcademicSearchElite	Multi-adaptive Feature Extraction Method of Marine Plant Information in Internet of Things.	Xing, J.; Wang, X., and Dong, J., 2019. Multi-adaptive feature extraction method of marine plant information in Internet of Things. In: Guido-Aldana, P.A. and Mulahasan, S. (eds.), Advances in Water Resources and Exploration. Journal of Coastal Research, Special Issue No. 93, pp. 495–500. Coconut Creek (Florida), ISSN 0749-0208. In ocean monitoring and development, underwater image processing and…	2019	https://search.ebscohost.com/login.aspx?direct=true&AuthType=shib&db=afh&AN=138792548&site=ehost-live&custid=s8370378	N
358	AcademicSearchElite	Pattern formation of multi-AUV systems with the optical sensor based on displacement-based formation control.	Associated with multi-autonomous underwater vehicle (AUV) systems, the optical sensors with short working range can be reconsidered, which can provide more detailed and more comprehensive descriptions of the seabed than acoustical sensors and can assist in communications among neighbouring AUVs. The typical achievable tasks for these multi-AUV systems equipped with optical sensors mainly include …	2020	https://search.ebscohost.com/login.aspx?direct=true&AuthType=shib&db=afh&AN=141627127&site=ehost-live&custid=s8370378	N
359	AcademicSearchElite	Iterative Back Projection Reconstruction for Underwater Imaging.	It is known that underwater image formation is affected not only by absorption and scattering properties of water, but also the optical systems including lenses and sensors. Applications such as image enhancement and restoration can effectively remove the blur and degradation, but the resolution is still limited. Image super-resolution reconstruction (SRR) techniques such as iterative back projec…	2016	https://search.ebscohost.com/login.aspx?direct=true&AuthType=shib&db=afh&AN=118252630&site=ehost-live&custid=s8370378	N
360	AcademicSearchElite	Integrating QDWD with pattern distinctness and local contrast for underwater saliency detection.	In this paper, we propose a novel framework for underwater image saliency detection by exploiting Quaternionic Distance Based Weber Descriptor (QDWD), pattern distinctness, and local contrast. Our proposed algorithm incorporates quaternion number system and principal components analysis (PCA) simultaneously, so as to achieve superior performance. In our algorithm, QDWD, which was initially design…	2018	https://search.ebscohost.com/login.aspx?direct=true&AuthType=shib&db=afh&AN=129450375&site=ehost-live&custid=s8370378	N
361	AcademicSearchElite	Underwater Inherent Optical Properties Estimation Using a Depth Aided Deep Neural Network.	Underwater inherent optical properties (IOPs) are the fundamental clues to many research fields such as marine optics, marine biology, and underwater vision. Currently, beam transmissometers and optical sensors are considered as the ideal IOPs measuring methods. But these methods are inflexible and expensive to be deployed. To overcome this problem, we aim to develop a novel measuring method usin…	2017	https://search.ebscohost.com/login.aspx?direct=true&AuthType=shib&db=afh&AN=126237691&site=ehost-live&custid=s8370378	N
362	AcademicSearchElite	Region-specialized underwater image restoration in inhomogeneous optical environments.	Abstract: Underwater optical imaging and image processing play an important role in oceanic scientific research and practical applications. However, as light is absorbed and scattered by the water which it passes through, the underwater image acquired is seriously degraded. The resolution and contrast are lowered by light scattering and color is distorted by the wavelength-selective absorption. I…	2014	https://search.ebscohost.com/login.aspx?direct=true&AuthType=shib&db=afh&AN=95717030&site=ehost-live&custid=s8370378	N
363	AcademicSearchElite	Real-time underwater polarization imaging without relying on background.	Polarization imaging has excellent potential for use in underwater application scenarios due to efficient elimination of backscattered light. In most studies, two images that contain the maximum and minimum visible backscatter are obtained by finding the brightest and darkest moments during the rotation of the polarizer. In addition, the background region must be included in the image. To prevent…	2023	https://search.ebscohost.com/login.aspx?direct=true&AuthType=shib&db=afh&AN=169753322&site=ehost-live&custid=s8370378	N
364	AcademicSearchElite	A Marine Organism Detection Framework Based on the Joint Optimization of Image Enhancement and Object Detection.	Underwater vision-based detection plays an increasingly important role in underwater security, ocean exploration and other fields. Due to the absorption and scattering effects of water on light, as well as the movement of the carrier, underwater images generally have problems such as noise pollution, color cast and motion blur, which seriously affect the performance of underwater vision-based det…	2021	https://search.ebscohost.com/login.aspx?direct=true&AuthType=shib&db=afh&AN=153593581&site=ehost-live&custid=s8370378	N
365	AcademicSearchElite	Real-time marine snow noise removal from underwater video sequences.	Underwater images suffer from various degradation factors, such as blur, haze, color degradation, and marine snow. Marine snow is a type of noise, caused mostly by biological particles that fall into the ocean bottom, and which impedes proper object detection in underwater vision. A method for real-time marine snow removal from underwater color and monochrome video is presented. It is based on th…	2018	https://search.ebscohost.com/login.aspx?direct=true&AuthType=shib&db=afh&AN=131642537&site=ehost-live&custid=s8370378	N
366	AcademicSearchElite	A novel dark channel prior guided variational framework for underwater image restoration.	Image captured underwater often suffers from low contrast, color distortion and noise problems, which is caused by absorbing and scattering before the light reaches the camera when traveling through water. Underwater image enhancement and restoration from a single image is known to be an ill-posed problem. To overcome these limitations, we establish an underwater total variation (UTV) model relyi…	2020	https://search.ebscohost.com/login.aspx?direct=true&AuthType=shib&db=afh&AN=142275463&site=ehost-live&custid=s8370378	N
367	AcademicSearchElite	Multi-adaptive Feature Extraction Method of Marine Plant Information in Internet of Things.	In ocean monitoring and development, underwater image processing and recognition has gradually become a hot topic in ocean research. Because of the complex shooting environment, the underwater image is often seriously distorted. The absorption of water will lead to the attenuation of light in the transmission process, and the scattering of water will make the whole image appear atomization effect…	2019	https://search.ebscohost.com/login.aspx?direct=true&AuthType=shib&db=afh&AN=143091436&site=ehost-live&custid=s8370378	D
368	AcademicSearchElite	Restoration of turbulence degraded underwater images.	The ability to image underwater is highly desired for scientific and military applications, including optical communications, submarine awareness, diver visibility, and mine detection. Underwater imaging is severely impaired by scattering and optical turbulence associated with refractive index fluctuations. This work introduces a novel approach to restoration of degraded underwater imagery based …	2012	https://search.ebscohost.com/login.aspx?direct=true&AuthType=shib&db=afh&AN=98628918&site=ehost-live&custid=s8370378	N
369	AcademicSearchElite	Comparative study on several blind deconvolution algorithms applied to underwater image restoration.	The article focuses on the use of blind deconvolution of image restoration for solving the problem of the restoration of underwater range gated pulsed laser imaging system. It presents a comparative study of three blind deconvolution algorithms, the Richardson-Lucy algorithm, the least-squares algorithm and the multiplicative iterative algorithm, for the image restoration. The study is based on t…	2010	https://search.ebscohost.com/login.aspx?direct=true&AuthType=shib&db=afh&AN=51221994&site=ehost-live&custid=s8370378	N
370	AcademicSearchElite	Effects of image data quality on a convolutional neural network trained in-tank fish detection model for recirculating aquaculture systems.	• A sensing platform was developed for underwater imagery data acquisition in RAS. • Effect of data quality on the fish detection model performance was investigated. • Sensor selection considerably influenced the model performance. • Light condition did not demonstrate the substantial effect. • Optimized fish detection model achieved satisfactory mAP and F1 score. Artificial intelligence can answ…	2023	https://search.ebscohost.com/login.aspx?direct=true&AuthType=shib&db=afh&AN=161552609&site=ehost-live&custid=s8370378	N
371	AcademicSearchElite	Underwater image matching with efficient refractive-geometry estimation for measurement in glass-flume experiments.	• A new method for matching underwater images acquired in glass-flume experiments. • The geometric relationship between the images is derived by computing light-paths. • An efficient algorithm for estimating refractive planes of glass-flume experiment. • The proposed method achieves high matching accuracy in underwater measurement. Computer vision technology has been employed in numerous ocean en…	2020	https://search.ebscohost.com/login.aspx?direct=true&AuthType=shib&db=afh&AN=141379430&site=ehost-live&custid=s8370378	N
372	AcademicSearchElite	Underwater salient object detection by combining 2D and 3D visual features.	Automatic salient object detection over images is an important step for object detection and recognition. Many existing salient object detection methods are performed excellently on ground, but, it remains a challenge to detect salient objects in water. Different from common scenes on ground, challenges to underwater salient object detection are posed by poor underwater image quality, uncontrolle…	2020	https://search.ebscohost.com/login.aspx?direct=true&AuthType=shib&db=afh&AN=143059968&site=ehost-live&custid=s8370378	N
373	AcademicSearchElite	ResFeats: Residual network based features for underwater image classification.	Oceanographers rely on advanced digital imaging systems to assess the health of marine ecosystems. The majority of the imagery collected by these systems do not get annotated due to lack of resources. Consequently, the expert labeled data is not enough to train dedicated deep networks. Meanwhile, in the deep learning community, much focus is on how to use pre-trained deep networks to classify out…	2020	https://search.ebscohost.com/login.aspx?direct=true&AuthType=shib&db=afh&AN=141320311&site=ehost-live&custid=s8370378	N
374	AcademicSearchElite	Underwater Image Restoration via Information Distribution and Light Scattering Prior.	• A novel model based on information distribution and light scattering is designed to adaptively estimate the background light. • The method only uses a single image as input. • Estimate scene depth with feature priors. • Perform extensive experiments to validate the proposed method. Underwater images suffer from blurred details, color cast, and contrast reduction, caused by absorption and scatte…	2022	https://search.ebscohost.com/login.aspx?direct=true&AuthType=shib&db=afh&AN=157219600&site=ehost-live&custid=s8370378	N
375	AcademicSearchElite	Control system of the autonomous underwater helicopter for pipeline inspection.	For decades, in order to fully transport energy and rationally redistribute resources, humans have laid a large number of underwater pipelines in rivers, lakes and oceans to transport resources. However, due to corrosion, load, natural vibration, and crustal movement, underwater pipelines will undergo fatigue fracture, causing resource leakage, environmental pollution and economic losses. In rece…	2022	https://search.ebscohost.com/login.aspx?direct=true&AuthType=shib&db=afh&AN=160541984&site=ehost-live&custid=s8370378	N
376	AcademicSearchElite	Automatic Red-Channel underwater image restoration.	Underwater images typically exhibit color distortion and low contrast as a result of the exponential decay that light suffers as it travels. Moreover, colors associated to different wavelengths have different attenuation rates, being the red wavelength the one that attenuates the fastest. To restore underwater images, we propose a Red Channel method, where colors associated to short wavelengths a…	2015	https://search.ebscohost.com/login.aspx?direct=true&AuthType=shib&db=afh&AN=100291614&site=ehost-live&custid=s8370378	N
377	AcademicSearchElite	Underwater image dehazing using joint trilateral filter.	Highlights: [•] We explored and successfully implemented an effectiveness minimum red color channel shallow water dehazing algorithm. [•] Joint trilateral filter is proposed. [•] Underwater absorption and scattering effects are corrected well. [ABSTRACT FROM AUTHOR], Copyright of Computers & Electrical Engineering is the property of Pergamon Press - An Imprint of Elsevier Science and its content …	2014	https://search.ebscohost.com/login.aspx?direct=true&AuthType=shib&db=afh&AN=94150266&site=ehost-live&custid=s8370378	N
378	AcademicSearchElite	Mapping Arctic clam abundance using multiple datasets, models, and a spatially explicit accuracy assessment.	Species distribution models are commonly used in the marine environment as management tools. The high cost of collecting marine data for modelling makes them finite, especially in remote locations. Underwater image datasets from multiple surveys were leveraged to model the presence–absence and abundance of Arctic soft-shell clam (Mya spp.) to support the management of a local small-scale fishery …	2019	https://search.ebscohost.com/login.aspx?direct=true&AuthType=shib&db=afh&AN=141083602&site=ehost-live&custid=s8370378	N
379	AcademicSearchElite	Low bit-rate compression of underwater image based on human visual system.	Image plays an irreplaceable role compared with the text and sound in the underwater data collection and transmission researches. However, it suffers from the limited bandwidth of the underwater acoustic communication which cannot afford the large image data. Compressing the image data before transmission is an inevitable process in the underwater image communication. As usual, the natural image …	2021	https://search.ebscohost.com/login.aspx?direct=true&AuthType=shib&db=afh&AN=147717216&site=ehost-live&custid=s8370378	N
380	AcademicSearchElite	Histogram based Motion Estimation of Underwater Images.	Motion estimation of underwater images is a challenging task because these images are usually suffers from occlusion, low contrast, blurriness and non-uniform lighting conditions. A histogram based method is proposed for computing the motion in terms of the optical flow from the underwater image sequences. In this approach, we have used the advantages of local as well as global methods in terms o…	2018	https://search.ebscohost.com/login.aspx?direct=true&AuthType=shib&db=afh&AN=130161663&site=ehost-live&custid=s8370378	N
381	AcademicSearchElite	Simple algorithm for correction of geometrically warped underwater images.	A new algorithm for the turbulence degraded frames of an underwater object or scene to produce images with superior quality and higher resolution is presented. This approach is based on computing the centroid image of the sequence through an iterative scheme. A robust and fast optical flow technique is employed for pixel registration of all the frames against a reference frame and the pixel shift…	2014	https://search.ebscohost.com/login.aspx?direct=true&AuthType=shib&db=afh&AN=148781771&site=ehost-live&custid=s8370378	N
382	AcademicSearchElite	Underwater image processing and analysis: A review.	With increasing attentions being drawn to the underwater observation and utilization of marine resources in recent years, underwater image processing and analysis have become an active research hotspot. Different from the general images, marine environment is usually faced with some complicated situations such as underwater turbulence and diffusion, severe absorption and scattering of water body,…	2021	https://search.ebscohost.com/login.aspx?direct=true&AuthType=shib&db=afh&AN=147717218&site=ehost-live&custid=s8370378	N
383	AcademicSearchElite	Underwater Man-Made Object Recognition on the Basis of Color and Shape Features.	Hou, G.-J.; Luan, X.; Song, D.-L., and Ma, X.-Y., 2016. Underwater mad-made object recognition on the basis of color and shape features. In complex underwater situations, how to realize object extraction accurately and effectively is the key technology of underwater object recognition. In this paper, the detection and recognition techniques of underwater man-made objects on the basis of color and…	2016	https://search.ebscohost.com/login.aspx?direct=true&AuthType=shib&db=afh&AN=118026343&site=ehost-live&custid=s8370378	N
384	AcademicSearchElite	Image descattering and absorption compensation in underwater polarimetric imaging.	Underwater image contrast degrades and color distorts due to wavelength attenuation caused by scattering and absorption, and the attenuation rate of different wavelengths is significant different in variety of underwater environment, which leads to the satisfying underwater image restoration very difficult. We propose a novel underwater polarimetric image restoration method that consists of desca…	2020	https://search.ebscohost.com/login.aspx?direct=true&AuthType=shib&db=afh&AN=143557364&site=ehost-live&custid=s8370378	N
385	AcademicSearchElite	fvUnderwater sea cucumber identification based on Principal Component Analysis and Support Vector Machine.	Highlights • A method based on principal component analysis and support vector machine for underwater sea cucumber image identification. • By the sorted dataset, the stability is increased in PCA-SVM object identification. • The superior performance of proposed method over all established methods for classifying sea cucumber and background object. • An underwater sea cucumber identification syste…	2019	https://search.ebscohost.com/login.aspx?direct=true&AuthType=shib&db=afh&AN=132826425&site=ehost-live&custid=s8370378	N
386	AcademicSearchElite	Multi-adaptive Feature Extraction Method of Marine Plant Information in Internet of Things.	Xing, J.; Wang, X., and Dong, J., 2019. Multi-adaptive feature extraction method of marine plant information in Internet of Things. In: Guido-Aldana, P.A. and Mulahasan, S. (eds.), Advances in Water Resources and Exploration. Journal of Coastal Research, Special Issue No. 93, pp. 495–500. Coconut Creek (Florida), ISSN 0749-0208. In ocean monitoring and development, underwater image processing and…	2022	https://search.ebscohost.com/login.aspx?direct=true&AuthType=shib&db=afh&AN=158422388&site=ehost-live&custid=s8370378	D
387	AcademicSearchElite	A fast underwater calibration method based on vanishing point optimization of two orthogonal parallel lines.	• The underwater calibration of vanishing point optimization is easy to operate. • The optimization method need only two orthogonal parallel lines from one image. • The speed of underwater calibration is increased. • The accuracy error of reconstruction model is kept. This paper proposes a fast underwater calibration method based on vanishing point optimization of two orthogonal parallel lines. B…	2021	https://search.ebscohost.com/login.aspx?direct=true&AuthType=shib&db=afh&AN=150317401&site=ehost-live&custid=s8370378	N
388	AcademicSearchElite	An underwater-imaging-model-inspired no-reference quality metric for images in multi-colored environments.	[Display omitted] • The proposed metric is applied to multi-colored underwater environments. • The metric obtains a higher correlation between the predictions and true quality. • The calculation of true quality scores is based on the measured turbidity. • The proposed metric has the characteristics of strong generalization ability. • The proposed metric performs well in real-time image processing…	2022	https://search.ebscohost.com/login.aspx?direct=true&AuthType=shib&db=afh&AN=154661831&site=ehost-live&custid=s8370378	N
389	AcademicSearchElite	Color balancing and dehazing algorithm for colored haze removal.	Images collected in fog can lose contrast and fidelity due to the scattering and absorption of light by the fog particles. In particular, unlike common white fog, colored fog exhibits varying degrees of light attenuation at different wavelengths, resulting in the simultaneous deviation of contrast and color. We present the failure of the traditional algorithm in the colored haze removal process. …	2020	https://search.ebscohost.com/login.aspx?direct=true&AuthType=shib&db=afh&AN=145415470&site=ehost-live&custid=s8370378	N
390	AcademicSearchElite	Structured light-based underwater 3-D reconstruction techniques: A comparative study.	This paper analyzes the influence of underwater scattering on structured light-based 3-D reconstruction techniques and improves the performance of the 3-D reconstruction under turbid water condition. Two typical structured light-based 3-D reconstruction techniques, fringe projection profilometry (FPP) and single-pixel imaging-based metrology (SIM), are selected to reconstruct the 3-D shape of und…	2023	https://search.ebscohost.com/login.aspx?direct=true&AuthType=shib&db=afh&AN=160588455&site=ehost-live&custid=s8370378	N
391	AcademicSearchElite	Looking inside the Ocean: Toward an Autonomous Imaging System for Monitoring Gelatinous Zooplankton.	Marine plankton abundance and dynamics in the open and interior ocean is still an unknown field. The knowledge of gelatinous zooplankton distribution is especially challenging, because this type of plankton has a very fragile structure and cannot be directly sampled using traditional net based techniques. To overcome this shortcoming, Computer Vision techniques can be successfully used for the au…	2016	https://search.ebscohost.com/login.aspx?direct=true&AuthType=shib&db=afh&AN=120375930&site=ehost-live&custid=s8370378	N
392	AcademicSearchElite	Underwater image super-resolution using multi-stage information distillation networks.	Recently, single image super-resolution (SISR) has been widely applied in the fields of underwater robot vision and obtained remarkable performance. However, most current methods generally suffered from the problem of a heavy burden on computational resources with large model sizes, which limited their real-world underwater robotic applications. In this paper, we introduce and tackle the super re…	2021	https://search.ebscohost.com/login.aspx?direct=true&AuthType=shib&db=afh&AN=150361359&site=ehost-live&custid=s8370378	N
393	AcademicSearchElite	Determination of wind roughness characteristics based on an underwater image of the sea surface.	The opportunities of diagnosing wind roughness with the help of underwater vision systems have been investigated. The model of the rough sea surface image observed from under water under conditions of natural illumination has been developed. It has been shown that the statistical processing of the image of a solar path which is formed as a result of light refraction at randomly irregular air-wate…	2012	https://search.ebscohost.com/login.aspx?direct=true&AuthType=shib&db=afh&AN=82211712&site=ehost-live&custid=s8370378	N
394	AcademicSearchElite	Online High-Precision Probabilistic Localization of Robotic Fish Using Visual and Inertial Cues.	This paper focuses on the development of an online high-precision probabilistic localization approach for the miniature underwater robots equipped with limited computational capacities and low-cost sensing devices. The localization system takes Monte Carlo localization (MCL) as the main framework and utilizes the onboard camera and low-cost inertial measurement unit (IMU) for information acquisit…	2015	https://search.ebscohost.com/login.aspx?direct=true&AuthType=shib&db=afh&AN=100348348&site=ehost-live&custid=s8370378	N
395	AcademicSearchElite	Recovering Depth from Still Images for Underwater Dehazing Using Deep Learning.	Estimating depth from a single image is a challenging problem, but it is also interesting due to the large amount of applications, such as underwater image dehazing. In this paper, a new perspective is provided; by taking advantage of the underwater haze that may provide a strong cue to the depth of the scene, a neural network can be used to estimate it. Using this approach the depthmap can be us…	2020	https://search.ebscohost.com/login.aspx?direct=true&AuthType=shib&db=afh&AN=145426945&site=ehost-live&custid=s8370378	N
396	AcademicSearchElite	偏振与ICA相结合的深度信息获取方法.	This paper proposed a method of acquiring depth information which combined the technology of polarization with the technology of ICA for the problem of underwater image degradation. The method processed the acquired polarization images based on the model of ICA, structured the linear relationship between the polarization degrees of backscatter light and the known polarization information. Then it…	2017	https://search.ebscohost.com/login.aspx?direct=true&AuthType=shib&db=afh&AN=124490799&site=ehost-live&custid=s8370378	N
397	AcademicSearchElite	Color correction and restoration based on multi-scale recursive network for underwater optical image.	Underwater image processing has played an important role in various fields such as submarine terrain scanning, submarine communication cable laying, underwater vehicles, underwater search and rescue. However, there are many difficulties in the process of acquiring underwater images. Specifically, the water body will selectively absorb part of the light when light travels through the water, result…	2021	https://search.ebscohost.com/login.aspx?direct=true&AuthType=shib&db=afh&AN=149087694&site=ehost-live&custid=s8370378	N
398	AcademicSearchElite	Underwater pulsed laser range-gated imaging model and its effect on image degradation and restoration.	The imaging of underwater objects illuminated by artificial light has been of long-standing interest to investigators working in oceanographic environments. Pulsed lasers together with range-gated technology have been widely used for underwater optical imaging applications. In order to describe the formation of underwater range-gated images, a pulsed laser underwater imaging model based on pulse …	2014	https://search.ebscohost.com/login.aspx?direct=true&AuthType=shib&db=afh&AN=97480042&site=ehost-live&custid=s8370378	N
399	AcademicSearchElite	Polarimetric underwater image recovery for color image with crosstalk compensation.	• This article proposes an algorithm of polarimetric color image recovery in underwater environment based on compensating the crosstalk effect during estimating the transmittances of RGB channels. • Due to the proper estimation of the transmittances in RGB channels by jointly processing the information in RGB channels, the performance of image recovery is further improved. • The experimental resu…	2020	https://search.ebscohost.com/login.aspx?direct=true&AuthType=shib&db=afh&AN=139387916&site=ehost-live&custid=s8370378	N
400	AcademicSearchElite	Low-bit-rate coding of underwater color image using improved wavelet difference reduction	Abstract: Underwater image compression has been the key technology for transmitting massive amount of image data via underwater acoustic channel with limited bandwidth. According to the characteristics of underwater color images, an efficient underwater image compression method has been developed. The new coding scheme employs a wavelet-based preprocessing method to remove the visual redundancy, …	2010	https://search.ebscohost.com/login.aspx?direct=true&AuthType=shib&db=afh&AN=53380986&site=ehost-live&custid=s8370378	N
401	AcademicSearchElite	A dense stereo matching method based on optimized direction-information images for the real underwater measurement environment.	The refraction phenomenon of light at the interface of different media causes the epipolar to bend (the traditional camera model is invalid), and the stereo matching can't be performed under the row matching. Therefore, we proposed a new model based on light field, in which an underwater image is expressed with the direction-information image and position image. The underwater stereo matching is …	2021	https://search.ebscohost.com/login.aspx?direct=true&AuthType=shib&db=afh&AN=153413597&site=ehost-live&custid=s8370378	N
402	AcademicSearchElite	Deep-sea visual dataset of the South China sea.	<break></break>The deep sea has abundant resources and is regarded as the “sixth continent” that humans can use. Although research on the deep sea has made some progress, its exploration is not deep enough. The acquisition and analysis of deep-sea images can provide important technical means for deep-sea exploration and the acquisition of information. However, there is currently no complete under…	2020	https://search.ebscohost.com/login.aspx?direct=true&AuthType=shib&db=afh&AN=144438484&site=ehost-live&custid=s8370378	N
403	AcademicSearchElite	Brain inspired lifelong learning model based on neural based learning classifier system for underwater data classification.	The general benchmark for success of an artificial intelligence system is its ability to imitate learning of the human brain. The human brain is capable of continuous learning over a lifespan. The learned knowledge is retained, augmented, fine-tuned and reused to perform new future tasks. At present, machine learning models perform well when carefully arranged, balanced and homogenized data is pr…	2021	https://search.ebscohost.com/login.aspx?direct=true&AuthType=shib&db=afh&AN=153071891&site=ehost-live&custid=s8370378	N
404	AcademicSearchElite	Underwater Image Restoration Based on a Parallel Convolutional Neural Network †.	Restoring degraded underwater images is a challenging ill-posed problem. The existing prior-based approaches have limited performance in many situations due to the reliance on handcrafted features. In this paper, we propose an effective convolutional neural network (CNN) for underwater image restoration. The proposed network consists of two paralleled branches: a transmission estimation network (…	2019	https://search.ebscohost.com/login.aspx?direct=true&AuthType=shib&db=afh&AN=137561283&site=ehost-live&custid=s8370378	N
405	AcademicSearchElite	Vision-based object detection and tracking for autonomous navigation of underwater robots	Abstract: Underwater robots have been an emerging research area being at the intersection of the field of robotics and oceanic engineering. Their applications include environmental monitoring, oceanographic mapping, and infrastructure inspections in deep sea. In performing these tasks, the ability of autonomous navigation is the key to a success, especially with the limited communications in unde…	2012	https://search.ebscohost.com/login.aspx?direct=true&AuthType=shib&db=afh&AN=75451804&site=ehost-live&custid=s8370378	N
406	AcademicSearchElite	Development and target following of vision-based autonomous robotic fish.	A novel ostraciiform swimming, vision-based autonomous robotic fish is developed in this paper. Its feasibility and capability are shown by implementing a dynamic target following task in a swimming pool. Inspired by boxfish that is highly stable and fairly maneuverable, the robotic fish is designed and constructed by locating multiple propulsors peripherally around a rigid body. Swimming locomot…	2009	https://search.ebscohost.com/login.aspx?direct=true&AuthType=shib&db=afh&AN=45082749&site=ehost-live&custid=s8370378	N
407	AcademicSearchElite	Automated Fish Detection in Underwater Images Using Shape-Based Level Sets.	Underwater stereo-video systems are widely used for the measurement of fish. However, the effectiveness of stereo-video measurement has been limited because most operational systems still rely on a human operator. In this paper an automated approach for fish detection, using a shape-based level-sets framework, is presented. Knowledge of the shape of fish is modelled by principal component analysi…	2015	https://search.ebscohost.com/login.aspx?direct=true&AuthType=shib&db=afh&AN=101557984&site=ehost-live&custid=s8370378	N
408	AcademicSearchElite	Establishing an eyeball-weight relationship for Litopenaeus vannamei using machine vision technology.	• An eyeball-weight relationship for estimating shrimp biomass is proposed. • The contours of shrimp eyeballs were extracted by machine vision. • The relationship between eyeball axial length and weight revealed a power function. • Eyeball-weight model accuracy was validated against previous length-weight models. • The eyeball-weight relationship is a basis for underwater biomass estimation. This…	2019	https://search.ebscohost.com/login.aspx?direct=true&AuthType=shib&db=afh&AN=139584631&site=ehost-live&custid=s8370378	N
409	AcademicSearchElite	Study on the Classification Performance of Underwater Sonar Image Classification Based on Convolutional Neural Networks for Detecting a Submerged Human Body †.	Auto-detecting a submerged human body underwater is very challenging with the absolute necessity to a diver or a submersible. For the vision sensor, the water turbidity and limited light condition make it difficult to take clear images. For this reason, sonar sensors are mainly utilized in water. However, even though a sonar sensor can give a plausible underwater image within this limitation, the…	2020	https://search.ebscohost.com/login.aspx?direct=true&AuthType=shib&db=afh&AN=141128394&site=ehost-live&custid=s8370378	N
410	EducationResearchComplete	Absorption Light Scattering Model for Improving Image Quality.	Low light will lead to a blurred image. The Absorption Light Scattering Model (ALSM) approach is proposed in this study to enhance low-resolution images. An image obtained from ALSM can duplicate hidden information in low-resolution images. After that, replace natural light (ambient light) with deformed natural light to diminish the role of natural atmospheric light in the image effects created. …	2022	https://search.ebscohost.com/login.aspx?direct=true&AuthType=shib&db=ehh&AN=159789991&site=ehost-live&custid=s8370378	N
411	EducationResearchComplete	Underwater fish identification And species classification using image processing.	Identifying fishes has been an important task. Fish identification is not only for the conservation purpose but for many other tasks like for marine scientist mainly for the purpose of researches, for survey about the range of location of the fish and so on. Even there are many medicines which are made from fishes to cure the bacterial diseases in humans. So, in this project we identify the fishe…	2021	https://search.ebscohost.com/login.aspx?direct=true&AuthType=shib&db=ehh&AN=160600491&site=ehost-live&custid=s8370378	N
412	IEEE	Deep Unfolding Network with Physics-Based Priors for Underwater Image Enhancement	We propose an underwater image enhancement algorithm that leverages both model- and learning-based approaches by unfolding an iterative algorithm. We first formulate the underwater image enhancement task as a joint optimization problem, based on the image formation model with physical model and underwater-related priors. Then, we solve the optimization problem iteratively. Finally, we unfold the …	2023	https://ieeexplore.ieee.org/stamp/stamp.jsp?arnumber=10222014	N
413	IEEE	Review of Underwater Image Enhancement Methods	Due to the effect of light attenuation and scattering, the underwater image will produce color distortion and image blur. Underwater image enhancement algorithm is an important technology in the development and utilization of Marine resources, and it has achieved good results in underwater image color restoration and sharpness improvement. On the basis of introducing the research background, sign…	2022	https://ieeexplore.ieee.org/stamp/stamp.jsp?arnumber=10078968	N
414	IEEE	Optimized Weight Maps and Fusion for Underwater Image Enhancement	The significant growth in technology advancement leads to underwater videos and images capturing for different purposes. However, the captured underwater images or videos suffer from the low contrast, color distortion, and haziness, thus it is required to enhance the quality of such images or videos for further analysis. The image enhancement techniques already proposed, however such methods are …	2018	https://ieeexplore.ieee.org/stamp/stamp.jsp?arnumber=9001568	N
415	IEEE	An Underwater Image Enhancement Fusion Network	To deal with the challenging underwater vision problem, we propose an underwater image enhancement fusion network, which uses a data-driven neural network to implement a fusion principle. Specifically, this network utilizes residual learning and multi-scale fusion modules to complete the fusion process. The numerical experiments over different underwater image datasets demonstrate that the propos…	2022	https://ieeexplore.ieee.org/stamp/stamp.jsp?arnumber=9963330	N
416	IEEE	Improved Underwater Image Enhancement Model Based on Atomization Images Model and Deep Learning	Underwater image enhancement has been widely used and received increasing attention. However, visual perception is affected by environmental factors, which reduces the visual quality. These images often suffer from color distortion, low contrast, and lack of detail, and the color of the image turns green or blue. This paper proposes an underwater image enhancement method based on deep learning an…	2022	https://ieeexplore.ieee.org/stamp/stamp.jsp?arnumber=9994539	N
417	IEEE	A Detailed Understanding of Underwater Image Enhancement using Deep Learning	In the last few years underwater image processing has attracted much attention because of its importance in marine engineering and aquatic robotics. Various algorithms have been proposed for underwater image enhancement, but for their assessment either synthetic datasets or few selected real images were used. In this literature review paper we discussed few latest underwater image enhancement met…	2021	https://ieeexplore.ieee.org/stamp/stamp.jsp?arnumber=9702312	N
418	IEEE	Exploration of Deep Learning Based Underwater Image Processing Techniques	Underwater image classification is a vast field that is being extensively researched upon. Having the ability to inspect and examine the ecosystem beneath the blue ocean layer is a power. Specific domains as marine life detection, coral reef detection, underwater trash detection and image quality enhancement are well documented and complex solutions and technologies are being developed for the sa…	2023	https://ieeexplore.ieee.org/stamp/stamp.jsp?arnumber=10112371	N
419	IEEE	Underwater image enhancement algorithm combining color correction and multi-scale fusion	Due to the absorption of light by water and the scattering effect of suspended particles on light, underwater optical images often have many problems, such as noise interference, blurred details, uneven illumination, low contrast and color distortion. In order to solve those problems, a novel underwater image enhancement algorithm which combines color correction and multi-scale fusion is proposed…	2021	https://ieeexplore.ieee.org/stamp/stamp.jsp?arnumber=9454733	N
420	IEEE	Multiscale Fusion Algorithm for Underwater Image Enhancement Based on Color Preservation	Underwater images regularly exhibit color deviation and low contrast attributed to attenuation and scattering associated with wavelength and distance. For solving these two degradation problems, we propose an efficient underwater image enhancement model, which takes a multiscale fusion strategy as a pivot to concurrently achieve color balance and contrast enhancement. Specifically, we target two …	2023	https://ieeexplore.ieee.org/stamp/stamp.jsp?arnumber=10061417	N
421	IEEE	Perception and Recognition of Underwater Cable Based on Deep Learning	Aiming at the problems of blurring, low contrast and high noise of underwater target data sets, this paper proposes an underwater image enhancement method based on weight fusion to enhance the image of underwater cables. This method introduces the idea of image fusion to fuse the pictures processed by the white balance algorithm and the auto level algorithm according to a certain weight. It achie…	2020	https://ieeexplore.ieee.org/stamp/stamp.jsp?arnumber=9219313	N
422	IEEE	Underwater Image Enhancement Method Based on Dynamic Heterogeneous Feature Fusion Neural Network	In recent years, signal and image processing based on fractional calculus has attracted extensive attention. Aiming at the serious problem of gray-scale loss in the existing pseudo color methods in high gray-scale image enhancement, a pseudo color enhancement algorithm suitable for Dynamic heterogeneous feature fusion neural network is proposed, and the traditional jet, HSV and rainbow coding are…	2022	https://ieeexplore.ieee.org/stamp/stamp.jsp?arnumber=9861413	N
423	IEEE	Underwater Image Enhancement via Minimal Color Loss and Locally Adaptive Contrast Enhancement	Underwater images typically suffer from color deviations and low visibility due to the wavelength-dependent light absorption and scattering. To deal with these degradation issues, we propose an efficient and robust underwater image enhancement method, called MLLE. Specifically, we first locally adjust the color and details of an input image according to a minimum color loss principle and a maximu…	2022	https://ieeexplore.ieee.org/stamp/stamp.jsp?arnumber=9788535	D
424	IEEE	Underwater Image Enhancement Method via the Fusion of Retinex and Pulse Coupled Neural Network	To tackle the problems of color deviation, blur and low contrast in underwater images, this paper proposes an underwater image enhancement method based on the fusion of Retinex and pulse coupled neural network. First, this paper uses the multi-scale Retinex algorithm to dispose the original image and obtain the image with high saturation. Second, this paper uses the adaptive color correction algo…	2020	https://ieeexplore.ieee.org/stamp/stamp.jsp?arnumber=9327765	N
425	IEEE	Underwater image enhancement based on dual U-net	As land resources have continually decreased, ocean exploration by humans has steadily grown. Underwater imaging is one of the most intuitive means to reflect the internal conditions of the ocean. However, due to the complex imaging environment of the ocean and light scattering in the sea, underwater images exhibit severe degradation, making it difficult to distinguish effective information. Thus…	2020	https://ieeexplore.ieee.org/stamp/stamp.jsp?arnumber=9457273	N
426	IEEE	An Underwater Image Enhancement Benchmark Dataset and Beyond	Underwater image enhancement has been attracting much attention due to its significance in marine engineering and aquatic robotics. Numerous underwater image enhancement algorithms have been proposed in the last few years. However, these algorithms are mainly evaluated using either synthetic datasets or few selected real-world images. It is thus unclear how these algorithms would perform on image…	2020	https://ieeexplore.ieee.org/stamp/stamp.jsp?arnumber=8917818	D
427	IEEE	Self-Supervised Transmission-Guided Network for Underwater Image Enhancement	Underwater image processing is becoming increasingly popular for improving underwater exploration, including tasks such as underwater terrain scanning and autonomous underwater vehicles (AUVs). However, underwater images often suffer from attenuation, color distortion, and noise, which degrade quality and limit application effectiveness. Moreover, collecting accurate ground truth underwater image…	2024	https://ieeexplore.ieee.org/stamp/stamp.jsp?arnumber=10457154	N
428	IEEE	Underwater Image Enhancement Algorithm Based on Illuminance Domain Analysis	Aiming at the problem of poor image quality in conventional underwater vision system, especially in the case of poor water quality, a new underwater image enhancement algorithm based on illuminance domain analysis and improved DCP algorithm and Retinex algorithm is proposed in this paper. This enhancement algorithm estimates the background illumination of the water body of the imported underwater…	2021	https://ieeexplore.ieee.org/stamp/stamp.jsp?arnumber=9362646	N
429	IEEE	Fusion-UWnet: Multi-channel Fusion-based Deep CNN for Underwater Image Enhancement	Underwater image enhancement has been considered as one of the prime research areas due to its massive significance in underwater surveillance and the development of underwater autonomous robotics. Deep learning methods have been used for image processing, where heavy models like GANs and very deep CNNs are being deployed for the task. Due to the bulky nature of the models, they consume significa…	2021	https://ieeexplore.ieee.org/stamp/stamp.jsp?arnumber=9705773	N
430	IEEE	An Effectual Underwater Image Enhancement using Deep Learning Algorithm	Digital image processing domain is growing day-by-day by introducing novel technologies to provide assistance for several applications such as robotic activities, underwater network formation, and so on. In particular, underwater image processing is considered as the crucial task in image processing industry due to the flow of light waves that are not in the specific and expected range under the …	2021	https://ieeexplore.ieee.org/stamp/stamp.jsp?arnumber=9432116	N
431	IEEE	Underwater Image Enhancement via Multi-color Space Correction and Fusion	Underwater image enhancement, as an important branch of image processing, has attracted the attention of many scholars in recent years. Due to selective scattering and degradation of light in water, images captured underwater are generally of low quality. To improve the accuracy of underwater image details and color, we propose a novel underwater image enhancement model, which is based on a Multi…	2023	https://ieeexplore.ieee.org/stamp/stamp.jsp?arnumber=10442639	Y
432	IEEE	Underwater Image Enhancement using a Light Convolutional Neural Network and 2D Histogram Equalization	Underwater images usually have low contrast, blurring, and extreme color distortion because the light is refracted, scattered, and absorbed as it passes through the water. These features can lead to challenges in image-based processing and analysis. In this paper, a two-step method based on a deep convolution network is proposed for solving these problems and enhancing underwater images. First, t…	2022	https://ieeexplore.ieee.org/stamp/stamp.jsp?arnumber=9738773	N
433	IEEE	Underwater Image Enhancement Algorithm Based on Logarithmic Transform Histogram Matching With Spatial Equalization	In this paper a novel algorithm is proposed for underwater image enhancement. The proposed method based on combined local and global image processing in the frequency domain. The basic idea is to apply logarithmic transform histogram matching with spatial equalization approach on different image blocks. The resulting image is a weighted mean of all processing blocks driven through optimization of…	2018	https://ieeexplore.ieee.org/stamp/stamp.jsp?arnumber=8652298	N
434	IEEE	Underwater image enhancement algorithm based on CLAHE and USM	Over the last few decades underwater image processing has received considerable attention due to its challenging nature and its importance. The quality of underwater images is worse than that of images shot in the air and images usually appear foggy and hazy. In this paper a novel algorithm is proposed for underwater image enhancement. Our algorithm is based on a single degraded underwater image,…	2016	https://ieeexplore.ieee.org/stamp/stamp.jsp?arnumber=7831889	N
435	IEEE	A Non-Reference Evaluation of Underwater Image Enhancement Methods Using a New Underwater Image Dataset	The rise of vision-based environmental, marine, and oceanic exploration research highlights the need for supporting underwater image enhancement techniques to help mitigate water effects on images such as blurriness, low color contrast, and poor quality. This paper presents an evaluation of common underwater image enhancement techniques using our new publicly-available Challenging Dataset for Und…	2023	https://ieeexplore.ieee.org/stamp/stamp.jsp?arnumber=10028983	N
436	IEEE	Underwater Image Enhancement Method Combining Detail Enhancement and Exposure Fusion	Aiming at the problems of color distortion, detail loss and low contrast of underwater images, an underwater image enhancement method combining detail enhancement and exposure fusion is proposed. Firstly, the color balance algorithm of RGB three-channel histogram quantization is used to balance image color and improve contrast. Secondly, images with different exposure degrees are obtained by adju…	2022	https://ieeexplore.ieee.org/stamp/stamp.jsp?arnumber=9927550	N
437	IEEE	Transmission Binary Mapping Algorithm with Deep Learning for Underwater Scene Restoration	Deep learning based image resolution reconstruction has gained popularity recently. Using sensors, underwater pictures are captured. Due to the water's exponential attenuation of the transmitted light, underwater photographs have poor visibility, including low contrast and color blurring. The identification of targets and further evaluation are made more difficult by the underwater images' degrad…	2023	https://ieeexplore.ieee.org/stamp/stamp.jsp?arnumber=10245055	N
438	IEEE	Underwater Image Enhancement Based on Intrinsic Images	The complex and changeable underwater environment and light conditions lead to quality degradation problems of underwater image in different degrees. Therefore, underwater image enhancement is an important and challenging task in computer vision. Relying on a powerful visual system, human beings have the ability to restore the real scene from a degraded image, and estimate the object material and…	2021	https://ieeexplore.ieee.org/stamp/stamp.jsp?arnumber=9705714	N
439	IEEE	A Method of Image Enhancement in Shallow Water with Underwater System	Absorption and scattering are two key issues of underwater optical imaging, which lead to fogging and color deviation. To solve this problem, a shallow sea image enhancement method with underwater imaging system is proposed. Firstly, taking the 3C-HF (Color Channel Compensation-Homomorphic Filtering) algorithm aims to remove the image uneven and dimness, which equilibrate with the original image …	2021	https://ieeexplore.ieee.org/stamp/stamp.jsp?arnumber=9603518	N
440	IEEE	Deep Learning Underwater Image Color Correction and Contrast Enhancement Based on Hue Preservation	Underwater Image suffers from serious color distortion and low contrast problems because of complex light propagation in the ocean. In view of computing constraints of underwater vehicles, we propose a high-efficiency deep-learning based framework based on hue preservation. The framework contains three convolutional neural networks for underwater image color restoration. At first, we use the firs…	2019	https://ieeexplore.ieee.org/stamp/stamp.jsp?arnumber=8734469	N
441	IEEE	State-of-the-Art Deep Learning Methods for Underwater Image Enhancement	Enhancing underwater images is a crucial task for numerous purposes such as marine exploration, underwater robotics, and aquatic ecology. Underwater images are degraded due to the complex propagation and scattering of light in water, leading to low contrast, color distortion, blurring, and noise. Compared to conventional methods, deep learning offers superior performance and flexibility for under…	2023	https://ieeexplore.ieee.org/stamp/stamp.jsp?arnumber=10435007	N
442	IEEE	Underwater Image Enhancement Method Based on Feature Fusion Neural Network	Aiming at the problems of uneven illumination of underwater image caused by supplementary illumination in deep-sea and night waters, image noise, low contrast and color deviation caused by suspended particles in water, a new underwater image enhancement method under non-uniform illumination is proposed. The heterogeneous feature fusion module is designed to fuse different levels and different lev…	2022	https://ieeexplore.ieee.org/stamp/stamp.jsp?arnumber=9906069	N
443	IEEE	Fusion-based underwater image enhancement by wavelet decomposition	Underwater images suffer from poor visibility due to two main factors: one is the color attenuation caused by light absorption, and the other one is low contrast and blur caused by particles scattering existing in underwater environments. To achieve underwater image enhancement, a fusion-based strategy applied to frequency domain is proposed. The proposed fusion process involves two inputs which …	2017	https://ieeexplore.ieee.org/stamp/stamp.jsp?arnumber=7915500	N
444	IEEE	Two-Branch Deep Neural Network for Underwater Image Enhancement in HSV Color Space	Due to the influence of light absorption and scattering, underwater images usually suffer from quality deteriorations such as color cast and reduced contrast. The diverse quality degradations not only dissatisfy the user expectation but also lead to a significant performance drop in many underwater vision applications. This letter proposes a novel two-branch deep neural network for underwater ima…	2021	https://ieeexplore.ieee.org/stamp/stamp.jsp?arnumber=9496260	N
445	IEEE	Improved Shallow-UWnet for Underwater Image Enhancement	Underwater image enhancement technology is significant to the development of underwater monitoring and autonomous underwater robots, and has always been one of the hotspots of underwater image enhancement research. At present, deep learning methods have been utilized to process image, in which heavy models such as GANs and deep CNNs will consume a lot of memory and numerical cost in the calculati…	2022	https://ieeexplore.ieee.org/stamp/stamp.jsp?arnumber=9986534	N
446	IEEE	Adaptive Underwater Image Enhancement Guided by Generalized Imaging Components	Underwater images often exhibit strong color distortion and hazing due to various degradation factors. A majority of algorithms provide color correction for underwater images, but the color is not as vivid as it could be. In order to solve this problem, we propose a method known as adaptive underwater image enhancement guided by generalized imaging components (AUIE-GIC). To the best of our knowle…	2023	https://ieeexplore.ieee.org/stamp/stamp.jsp?arnumber=10328700	N
447	IEEE	Underwater Image Enhancement via Color Balance and Stationary Wavelet Based Fusion	Underwater imaging is one of the most interesting and popular field for researchers and scientists now a day. Generally, underwater images are suffered from poor visibility and color shift because of absorption of different wavelength lights and scattering of water droplets. To address these problems, this paper proposed a novel framework based on fusion principle for enhancing of underwater imag…	2020	https://ieeexplore.ieee.org/stamp/stamp.jsp?arnumber=9298231	N
448	IEEE	Application Analysis of Image Enhancement Method in Deep Learning Image Recognition Scene	As the most important form of unstructured data in the era of big data, image has many advantages, such as large amount of information and easy to be accepted by everyone. In contrast to sound and text, images contain a lot of potentially rich information and are presented in the most direct way. At present, medical image is widely used in clinical examination, and has become an important means t…	2021	https://ieeexplore.ieee.org/stamp/stamp.jsp?arnumber=9532597	N
449	IEEE	Residual Dense Blocks and Contrastive Regularization Integrated Underwater Image Enhancement Network	Due to severe information degradation, underwater image deblurring remains a challenging ill-posed problem. However, most deep learning models do not adequately exploit the hierarchical features of the original underwater images. They typically use clear images as positive samples to guide the training of image enhancement networks, while neglecting the utilization of negative information. In thi…	2023	https://ieeexplore.ieee.org/stamp/stamp.jsp?arnumber=10274961	N
450	IEEE	Underwater Object Tracking By Image Enhancement And Feature Fusion	Given the complex underwater optical imaging process and low image quality, it is difficult to extract the features of the underwater object to be tracked accurately. Meanwhile, the difficulty of underwater object tracking is further exacerbated by the high degree of freedom in the motion of the underwater object, which is often characterized by morphological changes and rapid movements. To addre…	2022	https://ieeexplore.ieee.org/stamp/stamp.jsp?arnumber=9853334	N
451	IEEE	Underwater Image Enhancement Based on Zero-Reference Deep Network	Due to underwater light absorption and scattering, underwater images usually suffer from severe color attenuation and contrast reduction. Most mainstream underwater image processing methods based on deep learning require a large amount of underwater paired training data, leading to a complex network structure, longer training time, and higher computational cost. To address this problem, a novel Z…	2023	https://ieeexplore.ieee.org/stamp/stamp.jsp?arnumber=10091685	N
452	IEEE	Research on Underwater Image Enhancement Algorithm Based on SRGAN	Due to the limitation of the special underwater imaging environment, underwater images usually have problems such as low contrast, blurred texture features, color distortion and so on. Based on the typical problem of underwater images, this paper improves the network structure and loss function on the basis of the original SRGAN network model, and achieves good results. The generative network red…	2022	https://ieeexplore.ieee.org/stamp/stamp.jsp?arnumber=9970668	N
453	IEEE	BA-GAN: Block Attention GAN model for Underwater Image Enhancement	Since underwater images are an important route to underwater information, underwater image enhancement becomes an important fundamental study to underwater vision tasks. Regarding problems with underwater degraded images, such as color distortion causing image rendering blue or green, blur and low contrast leading to image loss of detail information, we propose a Generative Adversarial Network (G…	2021	https://ieeexplore.ieee.org/stamp/stamp.jsp?arnumber=9641455	N
454	IEEE	Underwater Image Enhancement Based on Dehazing and Color Correction	Clear and clean underwater images can provide valuable information, which are crucial for developing, exploring, and protecting the underwater resources. However, the raw underwater image seldom fulfills the requirements concerning the underwater research due to the serious image degradation. To enhance single underwater image, we propose an effective and new method combined on the dehazing and c…	2019	https://ieeexplore.ieee.org/stamp/stamp.jsp?arnumber=9047359	N
455	IEEE	An Improved Method for Underwater Image Super-Resolution and Enhancement	Underwater object detection and recognition are still challenging because of the degradation caused by the complex underwater imaging environment and lighting conditions. Aiming at the problems of the simultaneous enhancement and super-resolution (SESR), a method with single image super-resolution and enhancement of underwater imagery is proposed. Firstly, an underwater image super-resolution alg…	2021	https://ieeexplore.ieee.org/stamp/stamp.jsp?arnumber=9450999	N
456	IEEE	A Review on Fusion Strategy based on Underwater Image Enhancement	Image enhancement is one of the pre-processing steps in various computer vision applications. It is a procedure of improving the quality of the image without any information loss. Usually, the images are affected by various facts. Particularly in the underwater image, haze and hue variations significantly affected. Practically, our fusion-based method plans to yield a final image that overcomes t…	2018	https://ieeexplore.ieee.org/stamp/stamp.jsp?arnumber=8474625	N
457	IEEE	Overview of Underwater Image Enhancement and Restoration Methods	Marine resources are rich and diverse, which has great value and research significance. In recent years, underwater exploration and research has become a hot direction. As the carrier of information, underwater image plays a vital role in underwater exploration and research. However, due to the influence of unclear underwater image and low contrast, it has caused great obstacles to the exploratio…	2022	https://ieeexplore.ieee.org/stamp/stamp.jsp?arnumber=9907661	N
458	IEEE	Beyond Single Reference for Training: Underwater Image Enhancement via Comparative Learning	Due to the wavelength-dependent light absorption and scattering, the raw underwater images are usually inevitably degraded. Underwater image enhancement (UIE) is of great importance for underwater observation and operation. Data-driven methods, such as deep learning-based UIE approaches, tend to be more applicable to real underwater scenarios. However, the training of deep models is limited by th…	2023	https://ieeexplore.ieee.org/stamp/stamp.jsp?arnumber=9965419	N
459	IEEE	Underwater visual image enhancement method based on the fusion of optical-model methods and model-free methods	The ability of underwater robots to autonomously identify specific targets is fundamental for underwater robots to complete underwater tasks autonomously. However, the quality of underwater images decays with increasing underwater depth, resulting in low-contrast and high color distortion. To address this issue, an underwater image enhancement algorithm based on the fusion algorithms of optical-m…	2023	https://ieeexplore.ieee.org/stamp/stamp.jsp?arnumber=10327246	N
460	IEEE	Deep Color-Corrected Multiscale Retinex Network for Underwater Image Enhancement	The acquisition of high-quality underwater images is of great importance to ocean exploration activities. However, images captured in the underwater environment often suffer from degradation due to complex imaging conditions, leading to various issues, such as color cast, low contrast, and low visibility. Although many traditional methods have been used to address these issues, they usually lack …	2024	https://ieeexplore.ieee.org/stamp/stamp.jsp?arnumber=10336777	Y
461	IEEE	Underwater Image Enhancement Based on Double Pyramid Feature Fusion Mode	The exponential attenuation of propagated light underwater results in unsatisfactory image features, including color distortion, low contrast and blur. To solve these problems, advantages and disadvantages of image histogram equalization and white balance methods were investigated in this study based on an underwater model, and the method of using the original image to attain the first and second…	2020	https://ieeexplore.ieee.org/stamp/stamp.jsp?arnumber=9378866	N
462	IEEE	Unsupervised Multi-Expert Learning Model for Underwater Image Enhancement	Underwater image enhancement aims to restore a clean appearance and thus improves the quality of underwater degraded images. Current methods feed the whole image directly into the model for enhancement. However, they ignored that the R, G and B channels of underwater degraded images present varied degrees of degradation, due to the selective absorption for the light. To address this issue, we pro…	2024	https://ieeexplore.ieee.org/stamp/stamp.jsp?arnumber=10379553	N
463	IEEE	Underwater Image Enhancement Using Deep Transfer Learning Based on a Color Restoration Model	In ocean engineering, an underwater vehicle is widely used as an important equipment to explore the ocean. However, due to the reflection and attenuation of light when propagating in water, the images captured by the visual system of an underwater vehicle in the complex underwater environment usually suffer from low visibility, blurred details, and color distortion. To solve this problem, in this…	2023	https://ieeexplore.ieee.org/stamp/stamp.jsp?arnumber=10070877	Y
464	IEEE	A Model-Guided Underwater Image Enhancement Network	Underwater image enhancement is an important issue in many marine vision tasks. However, the existing model-based methods are difficult to always provide expected results for different scenes, while the heuristic data-driven neural networks generally involve complicated architectures to pursue desirable images. To deal with this dilemma, this paper introduces a framework for combining the power o…	2023	https://ieeexplore.ieee.org/stamp/stamp.jsp?arnumber=10396022	N
465	IEEE	Underwater Image Quality: Enhancement and Evaluation	The underwater optical images are commonly captured by camera but with different statistical features to natural images. Due to the refraction and scattering of light in different water types, the colors and shapes of objects can be twisted that are incapable of providing acceptable visual qualities. Thus, it is imperative to develop algorithms to enhance underwater images. Besides, the quality e…	2020	https://ieeexplore.ieee.org/stamp/stamp.jsp?arnumber=9372502	N
466	IEEE	Underwater Image Enhancement Based on Fusion Technique via Color Correction and Illumination Adjustment	Underwater image is affected by absorption and scattering when light propagates through water; resulting in poor visibility, reduced contrast, color attenuation. So before going into any restoration processing activity of an image, it is mandatory to enhance the image first. In this paper, a fusion based technique is introduced, where the method is to use wavelet decomposition. The proposed metho…	2019	https://ieeexplore.ieee.org/stamp/stamp.jsp?arnumber=8934573	N
467	IEEE	Underwater Image Enhancement Via Learning Water Type Desensitized Representations	We present a novel underwater image enhancement method termed SCNet to improve the image quality meanwhile cope with the degradation diversity caused by the water. SCNet is based on normalization schemes across both spatial and channel dimensions with the key idea of learning water type desensitized features. Specifically, we apply whitening to de-correlate activations across spatial dimensions f…	2022	https://ieeexplore.ieee.org/stamp/stamp.jsp?arnumber=9747758	N
468	IEEE	Underwater Image Enhancement With Reinforcement Learning	In this article, we develop an underwater image enhancement framework based on reinforcement learning. To do this, we model the underwater image enhancement as a Markov decision process (MDP), in which states are represented by image feature maps, actions are represented by image enhancement methods, and rewards are represented by image quality improvements. The MDP trained with reinforcement lea…	2024	https://ieeexplore.ieee.org/stamp/stamp.jsp?arnumber=9751218	N
469	IEEE	A Channel Modified Underwater Image Enhancement Algorithm	The influence of the medium and particles in the water leads to the attenuation and scattering of light wave propagation. The underwater image will appear blur and color deviation in the imaging process, which makes the underwater target recognition, target tracking, feature extraction and other applications difficult. In view of the above problems, this paper proposes a channel modified underwat…	2022	https://ieeexplore.ieee.org/stamp/stamp.jsp?arnumber=9986860	N
470	IEEE	An Improved Retinex Algorithm for Underwater Image Enhancement Based on HSV Model	In underwater navigation and map construction, it is necessary to process and use the underwater image, but there are many impurities in the water and the water has strong light absorption and scattering effect. As a result, there are often some problems in the underwater imaging of the camera, such as color deviation, low contrast, dark brightness, serious noise and so on. These problems will di…	2021	https://ieeexplore.ieee.org/stamp/stamp.jsp?arnumber=9670775	N
471	IEEE	Domain Adaptation for Underwater Image Enhancement via Content and Style Separation	Underwater image suffer from color cast, low contrast and hazy effect, which degraded the high-level vision application. Recent learning-based methods demonstrate astonishing performance on underwater image enhancement, however, most of these works use synthetic pair data for supervised learning and ignore the domain gap to real-world data. Although some work leverage transfer learning and domain…	2022	https://ieeexplore.ieee.org/stamp/stamp.jsp?arnumber=9866748	N
472	IEEE	Underwater Image Enhancement and Super-Resolution Using Implicit Neural Networks	Underwater images are often notably degraded by light scattering and absorption. To improve image quality and object details, we present a novel unsupervised underwater image enhancement and super-resolution method using implicit neural networks. Concretely, taking low-resolution coordinates as the inputs, we first leverage Fourier feature mapping to encode the coordinates. Then, three implicit n…	2023	https://ieeexplore.ieee.org/stamp/stamp.jsp?arnumber=10222035	N
473	IEEE	A deep CNN method for underwater image enhancement	Underwater images often suffer from color distortion and visibility degradation due to the light absorption and scattering. Existing methods utilize various assumptions/constrains to achieve reasonable solutions for underwater image enhancement. However, these methods share the common limitation that the adopted assumptions may not work for some particular scenes. To address this problem, this pa…	2017	https://ieeexplore.ieee.org/stamp/stamp.jsp?arnumber=8296508	N
474	IEEE	Unsupervised and Untrained Underwater Image Restoration Based on Physical Image Formation Model	Underwater images suffer from degradation caused by light scattering and absorption. Training a deep neural network to restore underwater images is challenging due to the labor-intensive data collection and the lack of paired data. To this end, we propose an unsupervised and untrained underwater image restoration method based on the layer disentanglement and the underwater image formation model. …	2022	https://ieeexplore.ieee.org/stamp/stamp.jsp?arnumber=9746292	N
475	IEEE	Interpretable Underwater Image Enhancement based on Convolutional Neural Network	An underwater image suffers from degradation due to the physical attributes of water. The enhancement of degraded underwater images is an important area of research. Several researchers have been using machine learning-based models for enhancement. But, the network models are solely based on training data and the results are difficult to explain. Here, we present a novel enhancement technique for…	2020	https://ieeexplore.ieee.org/stamp/stamp.jsp?arnumber=9296201	N
476	IEEE	Underwater Object Detection using Image Enhancement and Deep Learning Models	Autonomous underwater vehicles (AUVs) are efficient robotic tools, offering a wide range of applications in ocean exploration and research, such as oceanographic mapping, environmental monitoring, and archaeology. Incorporating an automatic object detection system with AUVs can substantially improve their ability to perceive and recognize objects in a complicated and often hazardous environment. …	2023	https://ieeexplore.ieee.org/stamp/stamp.jsp?arnumber=10323047	N
477	IEEE	Joint Residual Learning for Underwater Image Enhancement	Improving the quality of underwater image has a significant impact on many signal processing and computer vision applications, while haze-effect and color shift are main handicaps need to be surmounted. Due to the complexity of the underwater environmental factors, most existing image enhancement techniques cannot be directly applied to address this task. In this work, we develop a novel framewor…	2018	https://ieeexplore.ieee.org/stamp/stamp.jsp?arnumber=8451209	N
478	IEEE	A Novel Two-Step Strategy Based on White-Balancing and Fusion for Underwater Image Enhancement	Images captured from underwater environment always suffer from color distortion, detail loss, and contrast reduction due to the medium scattering and absorption. This paper introduces an enhancement approach to improve the visual quality of underwater images, which does not require any dedicated devices or additional information more than the native single image. The proposed strategy consists of…	2020	https://ieeexplore.ieee.org/stamp/stamp.jsp?arnumber=9270025	N
479	IEEE	Underwater Image Enhancement and Super Resolution based on Deep CNN Method	The significance of exploration of underwater resources in the development and use of underwater autonomous operations are becoming more essential to protect against the risk of high-pressure deep-sea environments. To operate underwater autonomously intelligence computer vision will be the key technology. In a submerged environment light is weak and poor-quality image enhancement, used as pre-pro…	2022	https://ieeexplore.ieee.org/stamp/stamp.jsp?arnumber=9782177	N
480	IEEE	Underwater Image Enhancement using Convolutional Block Attention Module	Underwater images include poor contrast, fuzzy features, and colour distortion due to light scattering, refraction and absorption by unwanted dust particles in water. This research demonstrates that assigning the appropriate receptive field size context depending on the traversal scope of the color channel can result in a significant performance boost for the objective of underwater image enhance…	2023	https://ieeexplore.ieee.org/stamp/stamp.jsp?arnumber=10111974	N
481	IEEE	Underwater Image Enhancement via L2 based Laplacian Pyramid Fusion	Underwater images are known to suffer from color shift and poor visibility because light is absorbed and scattered as it travels through the water. In this paper, we present an efficient fusion-based framework to enhance underwater images. Our approach has three main steps. First, color correction is used to eliminate color cast and preliminary results were obtained. Then, we processed the lumima…	2019	https://ieeexplore.ieee.org/stamp/stamp.jsp?arnumber=8962535	N
482	IEEE	Underwater Image Enhancement with Multi-Scale Residual Attention Network	Underwater images suffer from low contrast, color distortion and visibility degradation due to the light scattering and attenuation. Over the past few years, the importance of underwater image enhancement has increased because of ocean engineering and underwater robotics. Existing underwater image enhancement methods are based on various assumptions. However, it is almost impossible to define app…	2021	https://ieeexplore.ieee.org/stamp/stamp.jsp?arnumber=9675342	N
483	IEEE	Target Oriented Perceptual Adversarial Fusion Network for Underwater Image Enhancement	Due to the refraction and absorption of light by water, underwater images usually suffer from severe degradation, such as color cast, hazy blur, and low visibility, which would degrade the effectiveness of marine applications equipped on autonomous underwater vehicles. To eliminate the degradation of underwater images, we propose a target oriented perceptual adversarial fusion network, dubbed TOP…	2022	https://ieeexplore.ieee.org/stamp/stamp.jsp?arnumber=9774330	D
484	IEEE	Turbidity Underwater Image Enhancement based on Generative Adversarial Network	In recent years, with the continuous development of underwater object detection and recognition applications, the requirements for underwater image quality are getting higher and higher. However the quality of underwater image is always degraded seriously due to the light absorption, scattering of water itself and the suspended particles in water. As a result, the underwater images always suffer …	2022	https://ieeexplore.ieee.org/stamp/stamp.jsp?arnumber=9887422	N
485	IEEE	Underwater Image Enhancement Algorithm Adapted to Different Turbidities Ranges	This paper proposed an image enhancement method that can adapt to changes in turbidity within a certain range. Establishing illumination intensity attenuation model based on light source carried by robot, we combine the absorption and scattering attenuation factors of the underwater medium with the turbidity of the water to obtain the defuzzified image. This method not only takes into account var…	2018	https://ieeexplore.ieee.org/stamp/stamp.jsp?arnumber=8778882	N
486	IEEE	An Experimental-Based Review of Image Enhancement and Image Restoration Methods for Underwater Imaging	Underwater images play a key role in ocean exploration but often suffer from severe quality degradation due to light absorption and scattering in water medium. Although major breakthroughs have been made recently in the general area of image enhancement and restoration, the applicability of new methods for improving the quality of underwater images has not specifically been captured. In this pape…	2019	https://ieeexplore.ieee.org/stamp/stamp.jsp?arnumber=8782094	N
487	IEEE	Single Underwater Image Enhancement Based on Transmission Map Weighted Fusion and Adaptive Color Correction	The complex underwater environment and the absorption and scattering of light in the water lead to color degradation and loss of detail during the underwater imaging process. To address these problems, we propose a single-shot underwater image enhancement method based on the transfer graph normalization weighted fusion method and adaptive color correction, using a weighted fusion technique to com…	2023	https://ieeexplore.ieee.org/stamp/stamp.jsp?arnumber=10424856	N
488	IEEE	Single Underwater Image Restoration via Unsupervised Generative Adversarial Network and Contrastive Learning	Underwater image restoration has gained more and more attention recently due to its several applications in marine environmental surveillance-related tasks. In this paper, a novel unsupervised GAN (generative adversarial network)-based deep learning framework for single underwater image restoration is proposed. Without needing paired training images, we introduce contrastive learning with feature…	2023	https://ieeexplore.ieee.org/stamp/stamp.jsp?arnumber=10226658	N
489	IEEE	Underwater hyperspectral image recovery based on a single chromatic aberration blur image using deep learning	Hyperspectral imaging technology can capture the spatial information and spectral information in the scene, so it has a wide range of application prospects in the fields of remote sensing and target recognition. The underwater environment will absorb or scatter the light beam emitted by the light source, which makes it difficult for the light sensing element to perceive all the spectral informati…	2021	https://ieeexplore.ieee.org/stamp/stamp.jsp?arnumber=9624214	N
490	IEEE	Underwater image enhancement based on contrast adjustment via differential evolution algorithm	Due to the absorption and scattering of light in underwater environment, underwater images have poor contrast and resolution. This situation generally causes to a color, which became more dominant than the other ones. Because of that, analyzing underwater images effectively and identifying any object under the water has become a difficult task. In this paper, an underwater enhancement approach by…	2016	https://ieeexplore.ieee.org/stamp/stamp.jsp?arnumber=7571849	N
491	IEEE	Underwater Image Enhancement With a Deep Residual Framework	Owing to refraction, absorption, and scattering of light by suspended particles in water, raw underwater images have low contrast, blurred details, and color distortion. These characteristics can significantly interfere with visual tasks, such as segmentation and tracking. This paper proposes an underwater image enhancement solution through a deep residual framework. First, the cycle-consistent a…	2019	https://ieeexplore.ieee.org/stamp/stamp.jsp?arnumber=8763933	N
492	IEEE	Underwater image enhancement by wavelet based fusion	The image captured in water is hazy due to the several effects of the underwater medium. These effects are governed by the suspended particles that lead to absorption and scattering of light during image formation process. The underwater medium is not friendly for imaging data and brings low contrast and fade color issues. Therefore, during any image based exploration and inspection activity, it …	2016	https://ieeexplore.ieee.org/stamp/stamp.jsp?arnumber=7893927	N
493	IEEE	Light Field Camera Image Sharpness Enhancement for Underwater Machine Vision Application	For underwater machine vision application, due to the scattering and absorption of water medium and underwater particles, there are some problems in underwater image, such as low resolution and contrast, fuzzy details, color distortion and so on. According to the single-scale Retinex theory, the underwater scattering imaging model is established to enhance the sharpness of the image, and the imag…	2019	https://ieeexplore.ieee.org/stamp/stamp.jsp?arnumber=9004133	N
494	IEEE	An Underwater Image Enhancement Method Based on Local White Balance	Underwater image enhancement is an important low-level task for marine industry. This paper proposed an underwater image enhancement method based on colour constancy theory. Compared with many existing researches, time and space complexity of the method proposed in this paper is low and our method achieves excellent performance. Firstly, we analyzed the underwater imaging model and distortion of …	2020	https://ieeexplore.ieee.org/stamp/stamp.jsp?arnumber=9421839	N
495	IEEE	Underwater Image Enhancement Based on Light Attenuation Prior and Dual-Image Multi-Scale Fusion	The focus of this work is solving the degradation of underwater images. Different from images taken on land, underwater images suffer from color bias and fuzzy details due to absorption and scattering. In order to solve the above problems of underwater images, we propose a novel method called LAPF, which includes two stages of restoration and dual-image multi-scale fusion. Restoration based on un…	2022	https://ieeexplore.ieee.org/stamp/stamp.jsp?arnumber=9898326	N
496	IEEE	RGB and Optimal Waveband Image Fusion for Real-Time Underwater Clear Image Acquisition	Images captured underwater generally degrade due to scattering and absorption. Although various breakthroughs have been made recently in the general area of underwater image enhancement and restoration, many state-of-the-art methods are still challenged in scene adaptability or real-time processing by the limitations of the RGB camera. The concept of optimal waveband is derived from remote sensin…	2023	https://ieeexplore.ieee.org/stamp/stamp.jsp?arnumber=10168546	N
497	IEEE	An Improved Reinforcement Learning Method for Underwater Image Enhancement	When light travels in water, it attenuates and causes phenomena such as absorption and scattering so that underwater images have problems with color distortion, low contrast, and fuzzy details. Since the attenuation of light varies with the wavelength and largely depends on the type of water body and structure of the underwater scene, it is difficult to remove various interference factors to achi…	2022	https://ieeexplore.ieee.org/stamp/stamp.jsp?arnumber=9776223	N
498	IEEE	Research on the Correlation between Image Enhancement and Underwater Object Detection	Underwater object detection has a wide range of application scenarios. Due to the characteristics of underwater imaging, the research focus of object detection based on underwater images differs from that of general object detection algorithms. The detailed quality of underwater images can be improved effectively by using the certain image enhancement algorithm, which is helpful for human recogni…	2020	https://ieeexplore.ieee.org/stamp/stamp.jsp?arnumber=9326936	N
499	IEEE	Fusion based Underwater Image Enhancement and Detail Preserving	Underwater images suffer degradation of image quality and visibility due to color retention and contrast under non-uniform illumination of light penetrating in the underwater medium. In this paper, we propose a frequency domain model-free method comprising four phases to improve underwater image quality. The first phase includes homomorphic filtering with a high emphasis filter to obtain the edge…	2022	https://ieeexplore.ieee.org/stamp/stamp.jsp?arnumber=10007472	N
500	IEEE	Underwater Image Enhancement Algorithm Based on Color Compensation and Adaptive Luminance	Aiming at the problems of shallow marine aqua-culture fish images collected by underwater robot such as color distortion, low contrast, and low illumination, this paper proposes an underwater image enhancement algorithm based on color compensation and adaptive luminance. Firstly, according to the attenuation characteristics of RGB color channels, proposes an color compensation algorithm based on …	2022	https://ieeexplore.ieee.org/stamp/stamp.jsp?arnumber=10055386	Y
501	IEEE	Underwater Sonar Image Classification with Small Samples Based on Parameter-based Transfer Learning and Deep Learning	The research of underwater sonar image classification is helpful to the exploration and development of marine resources. However, there are relatively few studies on the classification of underwater sonar image with small samples. Aiming at the problem, a new classification method of sonar image is proposed based on parameter-based transfer learning and deep learning (named SonarNet). Firstly, a …	2022	https://ieeexplore.ieee.org/stamp/stamp.jsp?arnumber=9898327	N
502	IEEE	Underwater image enhancement strategy with virtual retina model and image quality assessment	Underwater image enhancement is one of the most essential and fundamental tasks in ocean investigations recent years. In this paper, we made an attempt to develop one adaptive underwater image enhancement approach with the help of the virtual retina model and the image quality assessment (IQA). The virtual retina model, which yields comparatively high correlation with the human vision system, is …	2016	https://ieeexplore.ieee.org/stamp/stamp.jsp?arnumber=7761381	N
503	IEEE	Man-Made Object Recognition from Underwater Optical Images Using Deep Learning and Transfer Learning	With the development of underwater optical sensors, manmade object recognition from underwater optical images has attracted wide attention. Deep learning methods have demonstrated impressive performance in object recognition tasks from natural images. However, it is difficult to collect large-scale labeled underwater optical images for training such a model. Based on the assumption that it is pos…	2018	https://ieeexplore.ieee.org/stamp/stamp.jsp?arnumber=8461549	N
504	IEEE	Underwater Image Enhancement Based on AttR2U-Net and Multi-Residual Networks	Underwater optical imaging can intuitively reflect internal state of the ocean. However, due to absorption and scattering of light, the degree of attenuation of different wavelengths of light in seawater is different, and underwater images suffer from low contrast and color distortion. To address the problems, a novel network based on U-Net is proposed for underwater image enhancement in this pap…	2022	https://ieeexplore.ieee.org/stamp/stamp.jsp?arnumber=9931229	N
505	IEEE	Underwater range-gated laser imaging system design with video enhancement processing	Range-gated laser imaging technology as a way of underwater detection featuring long detecting distance has a very wide range of applications in underwater exploration, reconnaissance, rescue and other fields. Digital image enhancement algorithm has been proved to have a significant effect to further improve the image quality of underwater range-gated laser imaging system. Based on lab's previous…	2013	https://ieeexplore.ieee.org/stamp/stamp.jsp?arnumber=6743388	N
506	IEEE	Underwater Fish Image Enhancement Algorithm Based on Dark Channel Prior and Retinex	Due to the intricate underwater conditions and lighting challenges prevalent in marine farms, underwater fish images often suffer from issues like blurriness, low contrast, color distortion, and uneven illumination. In response to these hurdles, we present an underwater fish image enhancement algorithm that leverages the dark channel prior and Retinex. We commence by applying the dark channel pri…	2023	https://ieeexplore.ieee.org/stamp/stamp.jsp?arnumber=10424800	N
507	IEEE	An Efficient Underwater Image Enhancement Model With Extensive Beer-Lambert Law	We develop a simple yet effective model for enhancing single underwater image by mathematically extending the Beer-Lambert law. In the proposed model, we take advantage of the mean and variance of natural images to be the reference to correct color casts of underwater images. We propose an efficient strategy to recover better details of underwater images, which involves two steps: in the first st…	2020	https://ieeexplore.ieee.org/stamp/stamp.jsp?arnumber=9191131	N
508	IEEE	A Novel Underwater Image Enhancement Method Based on the Dual-Image Fusion	In underwater target recognition and tracking, it is necessary to utilize high-quality underwater image. However, there are a series of degraded problems with underwater image, such as low contrast, color distortion, hazy, blurry and so on. To solve the above problems, this paper proposes a fusion framework based on the dual-image. Firstly, the chroma component and illuminance component of the de…	2022	https://ieeexplore.ieee.org/stamp/stamp.jsp?arnumber=10058431	N
509	IEEE	Underwater Image Enhancement Based on Global and Local Equalization of Histogram and Dual-Image Multi-Scale Fusion	Underwater images suffer from color cast and low visibility caused by the medium scattering and absorption, which will reduce the use of valuable information from the image. In this paper, we propose a novel method which includes four stages of pixel intensity center regionalization, global equalization of histogram, local equalization of histogram and multi-scale fusion. Additionally, this metho…	2020	https://ieeexplore.ieee.org/stamp/stamp.jsp?arnumber=9139958	Y
510	IEEE	Towards establishing an automated selection framework for underwater image enhancement methods	The majority of computer vision architectures are developed based on the assumption of the availability of good quality data. However, this is a particularly hard requirement to achieve in underwater conditions. To address this limitation, plenty of underwater image enhancement methods have received considerable attention during the last decades, but due to the lack of a commonly accepted framewo…	2023	https://ieeexplore.ieee.org/stamp/stamp.jsp?arnumber=10244710	N
511	IEEE	Underwater Image Co-Enhancement With Correlation Feature Matching and Joint Learning	In underwater scenes, degraded underwater images caused by wavelength-dependent light absorption and scattering present huge challenges to vision tasks. Underwater image enhancement has attracted much attention due to the significance of vision-based applications in marine engineering and underwater robotics. Numerous underwater image enhancement algorithms have been proposed in the last few year…	2022	https://ieeexplore.ieee.org/stamp/stamp.jsp?arnumber=9408652	D
512	IEEE	Target Recognition and Detection in Side-Scan Sonar Images based on YOLO v3 Model	In recent years, the target recognition of sonar images is an important link in the realization of underwater target search, path planning, hostile target reconnaissance, seabed rescue, seabed texture survey, etc. Therefore, improving the accuracy of target detection on sonar images is very important for underwater detection. The paper studies the problems of low accuracy, low efficiency, and low…	2022	https://ieeexplore.ieee.org/stamp/stamp.jsp?arnumber=9902742	N
513	IEEE	Underwater Image Processing Method of Boric Acid Pool in Nuclear Power Plant Based on Machine Vision	Due to the particularity of nuclear energy, safe operation has always been the basis of nuclear energy development. The state of thermocouples is an important factor affecting the safe operation of nuclear power systems. Defects on the surface of thermocouples will cause dangerous accidents. Therefore, how to realize thermocouple surface defect detection is an important link related to the safe o…	2023	https://ieeexplore.ieee.org/stamp/stamp.jsp?arnumber=10176682	N
514	IEEE	Underwater Image Restoration using Deep Networks to Estimate Background Light and Scene Depth	Images taken underwater often suffer color distortion and low contrast because of light scattering and absorption. An underwater image can be modeled as a blend of a clear image and a background light, with the relative amounts of each determined by the depth from the camera. In this paper, we propose two neural network structures to estimate background light and scene depth, to restore underwate…	2018	https://ieeexplore.ieee.org/stamp/stamp.jsp?arnumber=8470347	N
515	IEEE	Path Planning Method Based on Artificial Potential Field and Reinforcement Learning for Intervention AUVs	In order to realize an intervention autonomous underwater vehicle (I-AUV) to remove sea urchins at affordable cost, a path planning method is proposed. The method consists of two parts. First one is seafloor tracking to observe seafloor. The second one is catching sea urchins. In the first part, the path is produced based on limited environmental information available by low-cost sensors in unkno…	2019	https://ieeexplore.ieee.org/stamp/stamp.jsp?arnumber=8734314	N
516	IEEE	Preliminary results in using a joint contrast enhancement and turbulence mitigation method for underwater optical imaging	In this article, the author investigates the method of turbulence mitigation and contrast enhancement originally designed for atmospheric imaging for the purpose of improving underwater optical image sequences so operators can accomplish their task of object inspections more effectively by increasing the local contrast, reducing noise, mitigate marine snow, and increasing the sharpness. With vide…	2015	https://ieeexplore.ieee.org/stamp/stamp.jsp?arnumber=7404514	N
517	IEEE	Machine and deep learning approaches to localization and range estimation of underwater acoustic sources	This paper introduces ongoing experiments and early results for the underwater localization and range estimation of acoustic sources. Beyond classical results obtained for direction of arrival estimation, results concerning range estimation using supervised learning with neural networks having both shallow and deep architectures are presented. The developed method is applicable in the context of …	2017	https://ieeexplore.ieee.org/stamp/stamp.jsp?arnumber=8349716	N
518	IEEE	Development of AUV for Data Acquisition in Underwater Environment	In this project, we are designing and developing an acoustic unmanned vehicle to acquire images in the deep sea ocean environment for effective surveillance in a very low-cost manner, compared to the other models available in defense labs. Here, we are using a simple AUV that has been designed and implemented successfully for image acquisition. After the image acquisition is done, the AUV will be…	2020	https://ieeexplore.ieee.org/stamp/stamp.jsp?arnumber=9198501	N
519	IEEE	Multi - Environment Image Dehazing Algorithm Based on Color Channel Attenuation Difference	In this paper, we propose a multi-environment image dehazing algorithm based on the color channel attenuation difference(ME-DCAD). The algorithm possesses several unique features: firstly, it uses a combination of the Beer-Lambert law and the light square attenuation law to more accurately define the relationship between light attenuation and distance; secondly, it estimates the transmission rate…	2023	https://ieeexplore.ieee.org/stamp/stamp.jsp?arnumber=10401559	N
520	IEEE	Internet of Underwater Things and Big Marine Data Analytics—A Comprehensive Survey	The Internet of Underwater Things (IoUT) is an emerging communication ecosystem developed for connecting underwater objects in maritime and underwater environments. The IoUT technology is intricately linked with intelligent boats and ships, smart shores and oceans, automatic marine transportations, positioning and navigation, underwater exploration, disaster prediction and prevention, as well as …	2021	https://ieeexplore.ieee.org/stamp/stamp.jsp?arnumber=9328873	N
521	IEEE	Measuring Underwater Image Quality with Depthwise-Separable Convolutions and Global-Sparse Attention	Underwater Image Quality Assessment (UIQA) poses specific challenges due to blur, dispersion of light, and color garbling caused by water turbulence. Images captured by Autonomous Underwater Vehicles (AVS) correlate poorly along their RGB channels, as blue and green channel components dominate. We propose a novel lightweight no-reference (NR) UIQA architecture based on depthwise-separable convolu…	2023	https://ieeexplore.ieee.org/stamp/stamp.jsp?arnumber=10337679	N
522	IEEE	Under Water Image Enhancement Using Gaussian Laplace Transform and CLAHE based Fusion Method	Under water image analysis and it’s quality improvement is a challenging task between researchers. In the last decade there are different researchers work presented in last few years many research work are presented in this area. The motivation of the research article proposed a solution to enhancing brightness and image quality of underwater images. Underwater image arises to issues such poor co…	2021	https://ieeexplore.ieee.org/stamp/stamp.jsp?arnumber=9591705	N
523	IEEE	Robust Calibration-Marker and Laser-Line Detection For Underwater 3d Shape Reconstruction By Deep Neural Network	There are various demands for underwater 3D reconstruction, however, since most active stereo 3D reconstruction methods focus on the air environment, it is difficult to directly apply them to underwater due to the several critical reasons, such as refraction, water flow and severe attenuation. Typically, calibration-markers or laser-lines are strongly blurred and saturated by attenuation, which m…	2022	https://ieeexplore.ieee.org/stamp/stamp.jsp?arnumber=9897733	N
524	IEEE	Water Classification Using Convolutional Neural Network	The classification of water sources is a challenging task due to the low contrast texture features, the visual similarities between them, and the causes posed by image acquisition with different camera angles and placements. The various image enhancement techniques, i.e., Unsharp Masking (UM), Histogram Equalization (HE), Contrast Limited Adaptive Histogram Equalization (CLAHE), and Contrast Stre…	2023	https://ieeexplore.ieee.org/stamp/stamp.jsp?arnumber=10190561	N
525	IEEE	Color restoration method for underwater objects based on multispectral images	Perceiving color in water medium is always challenging due to the dense non-uniform attenuation and scattering of light across the visible spectrum. This paper presents a color restoration method for underwater objects based on multispectral images. To begin with, underwater multispectral images are obtained and restored with the influence of attenuation and scattering being eliminated by an in-s…	2016	https://ieeexplore.ieee.org/stamp/stamp.jsp?arnumber=7485604	N
526	IEEE	Empirical mode decomposition based visual enhancement of underwater images	Most underwater vehicles are nowadays equipped with vision sensors. However, underwater images captured using optic cameras can be of poor quality due to lighting conditions underwater. In such cases it is necessary to apply image enhancement methods to underwater images in order to enhance visual quality as well as interpretability. In this paper, an Empirical Mode Decomposition (EMD) based imag…	2010	https://ieeexplore.ieee.org/stamp/stamp.jsp?arnumber=5586758	N
527	IEEE	A Novel Visual Measurement Method for Three-Dimensional Trajectory of Underwater Moving Objects Based on Deep Learning	For deep sea equipment suspension installation used in marine engineering, the multi-camera video motion analysis method is used to calculate the three-dimensional underwater trajectory of the underwater engineering structure. Considering difficulty in underwater modeling caused by the problems of light scattering and refraction under water, the camera imaging model on land is no longer applicabl…	2020	https://ieeexplore.ieee.org/stamp/stamp.jsp?arnumber=9217596	N
528	IEEE	Underwater Object Detection of AUV based on Sonar Simulator utilizing Noise Addition	Object detection is one of necessary techniques for autonomous underwater vehicles (AUVs) to automate their missions. However, underwater object detection requires a large number of data images of target object. This paper proposes a method to generate highly reliable training images through sonar simulator and background noise templates. Sonar simulator has been developed to generate ideal image…	2022	https://ieeexplore.ieee.org/stamp/stamp.jsp?arnumber=9965853	N
529	IEEE	A new algorithm for AUV pipeline recognition and location	An pipeline feature clustering algorithm based on binarization image pipeline linear feature extraction in terms of traditional Hough transform is proposed for autonomous underwater vehicle (AUV) pipeline recognition, and a K-means clustering algorithm is involved to classify the line according to the pipeline location constraint. Thus, a frame image of recognition area in the final position of t…	2018	https://ieeexplore.ieee.org/stamp/stamp.jsp?arnumber=8604557	N
530	IEEE	SRP-UOD: Multi-Branch Hybrid Network Framework Based on Structural Re-Parameterization for Underwater Small Object Detection	This study presents a novel multi-branch hybrid network framework based on structural re-parameterization for underwater small object detection, referred to as SRP-UOD. The developed framework employs multi-branch convolutions with ReBottleneck-ResNets, which are re-parameterized based on structural parameters, to facilitate more efficient feature extraction and fusion. Furthermore, the addition …	2024	https://ieeexplore.ieee.org/stamp/stamp.jsp?arnumber=10446617	N
531	IEEE	Underwater Image Restoration Based on Local Depth Information Prior	Underwater images often suffer from color distortion and loss of contrast. This is due to the absorption and scattering of light as it travels through water. Although the physical process of underwater imaging is similar to that of haze images in the air. However, traditional dehazing methods cannot produce good results due to the different attenuation of light under different wavelengths in unde…	2022	https://ieeexplore.ieee.org/stamp/stamp.jsp?arnumber=9977320	Y
532	IEEE	A Systematic Approach to Synthesize Underwater Images Benchmark Dataset and Beyond	Underwater imaging suffers from a severe light attenuation. Images captured underwater often appear color cast with limited visibility, which may hinder the performance for underwater vision tasks. To handle this, many underwater image enhancement methods are proposed but their results are evaluated on different datasets. The lack of a large diverse dataset to efficiently evaluate these enhanceme…	2019	https://ieeexplore.ieee.org/stamp/stamp.jsp?arnumber=8899919	N
533	IEEE	Underwater floor pattern matching with an unmanned underwater vehicle	The localization of unmanned underwater vehicle (UUV) is important for the UUV to inspect or manipulator objects. We assume that there is an UUV with a camera sensor and the UUV uses the underwater floor pattern for localization. Because the pattern is known beforehand, the pattern matching between the pattern image and the camera image lets the UUV know its position. The pattern matching algorit…	2015	https://ieeexplore.ieee.org/stamp/stamp.jsp?arnumber=7358874	N
534	IEEE	Deep Underwater Monocular Depth Estimation with Single-Beam Echosounder	Underwater depth estimation is essential for safe Autonomous Underwater Vehicles (AUV) navigation. While there has been recent advances in out-of-water monocular depth estimation, it is difficult to apply these methods to the underwater domain due to the lack of well-established datasets with labelled ground truths. In this paper, we propose a novel method for self-supervised underwater monocular…	2023	https://ieeexplore.ieee.org/stamp/stamp.jsp?arnumber=10161439	N
535	IEEE	Sonar Image Generation from Underwater Optic Images utilizing Sensor Models and Depth Estimation with Neural Network	This paper proposes a method to generate a sonar image from an optical image, called optic-to-sonar which is one direction of opti-acoustic translation. To convert an optical image into a sonar image having a different geometry, the proposed method first reconstructs a three-dimensional point cloud by estimating the depth information using a neural network from given optical images. Then the sona…	2021	https://ieeexplore.ieee.org/stamp/stamp.jsp?arnumber=9705748	N
536	IEEE	Underwater image re-enhancement with Simplest Color Balance, CLAHE Algorithm, De-noising Convolutional Neural Network and Unsharp Masking	Restoring Underwater images is quiet challenging task. In an attempt to resolve this, a proposal of fusion algorithm that consists of a Simple Color Balancing algorithm, Contrast Limited Adaptive Histogram Equalization, De-noising Convolutional Neural Network, and Unsharp Masking. To minimize the impact of color cast in underwater images, use of a simple color balance algorithm to stretch the r, …	2023	https://ieeexplore.ieee.org/stamp/stamp.jsp?arnumber=10307856	N
537	IEEE	Research On Path Planning Of Hull Decontamination Robot Based On Q-Learning	Aiming at the problems of monitoring the running environment of the underwater decontamination robot and receiving data in real time, it is inevitable to develop a human-computer interaction interface with remote monitoring function. The design addresses the problem of remote monitoring of hull decontamination robots. Taking STM32 microcontroller as the control core, and the operation monitoring …	2020	https://ieeexplore.ieee.org/stamp/stamp.jsp?arnumber=9270482	N
538	IEEE	Underwater Image Enhancement via Weighted Wavelet Visual Perception Fusion	Underwater images typically suffer from various quality degradation issues due to the scattering and absorption of light, but these degraded-quality underwater images are unbeneficial for analysis and applications. To effectively solve these quality degradation issues, an underwater image enhancement method via weighted wavelet visual perception fusion is introduced, called WWPF. Concretely, we f…	2023	https://ieeexplore.ieee.org/stamp/stamp.jsp?arnumber=10196309	N
539	IEEE	Object Detection Algorithm Based on Deformable Convolutional Networks for Underwater Images	The accuracy is low and the speed is slow of existing underwater images object detection algorithms, especially in variable scale forms on the same or different object (such as sea urchins, starfish, etc.). To address this problem, this paper propose an effective object detection algorithms based on deformable convolutional networks for underwater images. Firstly, we preprocess underwater images …	2019	https://ieeexplore.ieee.org/stamp/stamp.jsp?arnumber=8901912	N
540	IEEE	Evaluation and Optimization of Underwater Image Restoration Algorithms	On-board restoration of underwater images on embedded platforms such as marine drones is faced with many obstacles including image quality and real-time constraints. Confrontations met on the way vary from views to solution methods depending on the goals, such as underwater vehicle realtime control and positioning or underwater object recognition. In this research, five algorithms for underwater …	2021	https://ieeexplore.ieee.org/stamp/stamp.jsp?arnumber=9566342	N
541	IEEE	A robust visual servo scheme for underwater pipeline following	Remotely operated vehicles (ROV) are unmanned underwater submersibles for undersea inspection and exploration. This paper presents a vision-based approach for the ROV's underwater pipeline following tasks. The proposed technique overcomes poor image quality of the underwater circumstance including limited brightness, suspended matter in the water, and incomplete pipeline contour due to soils or s…	2012	https://ieeexplore.ieee.org/stamp/stamp.jsp?arnumber=6208175	N
542	IEEE	Effective restoration of underwater images to improve local feature matching	Underwater images are characterized by poor contrast, foggy appearance and color shifting and as a result due to these distortions many underwater applications perform poorly. Since many computer vision applications (e.g. SLAM) still rely on effective matching of local features, in this work we analyze this problem for underwater images. We first describe an effective underwater restoration appro…	2022	https://ieeexplore.ieee.org/stamp/stamp.jsp?arnumber=9899810	N
543	IEEE	Relative pose estimation of underwater robot by fusing inertial sensors and optical image	Accurate pose estimation and control system is essential to achieve an underwater robot system for underwater explorations and task executions. This paper presents a method of pose estimation for underwater robots based on multi sensor fusion. The proposed method fuses inertial sensors and optical image. The inertial sensors are used to provide a basic estimation of the pose data. In addition, th…	2014	https://ieeexplore.ieee.org/stamp/stamp.jsp?arnumber=7057532	N
544	IEEE	YOLOv7-Based Land and Underwater Target Detection and Recognition	There is a growing demand for marine resource development. Bionic amphibious robots can replace humans to conduct land and underwater exploration, which has important research significance. Deep learning has developed rapidly in recent years, and many kinds of target detection algorithms have emerged. We select one two-stage target detection algorithm Faster R-CNN, three single-stage target detec…	2023	https://ieeexplore.ieee.org/stamp/stamp.jsp?arnumber=10215671	N
545	IEEE	Object auto-recognition for underwater targets	The affine invariants is constructed based on region moments in order to eliminate the negative effects, which are brought by the underwater images under the influence of the lighting condition and some character of water media. Aiming at the draw backs of traditional BP neural network, such as converging slowly and tending to get into the local minimize, a new method of designing BP neural net w…	2009	https://ieeexplore.ieee.org/stamp/stamp.jsp?arnumber=5191681	N
546	IEEE	One Approach to the Recognition of Bottom Objects Using Monitoring Systems Installed on an Autonomous Underwater Vehicle	One of the tasks assigned to autonomous underwater vehicles (AUVs) is the search for designated bottom objects. To solve it, AUVs are equipped with hydroacoustic, electromagnetic and optical systems for bottom monitoring. Considering that each of these systems has limitations, their complex use is supposed. The most difficult task in the search for bottom objects is their recognition. To solve it…	2022	https://ieeexplore.ieee.org/stamp/stamp.jsp?arnumber=9896324	N
547	IEEE	Seafloor-Invariant Caustics Removal From Underwater Imagery	Mapping the seafloor with underwater imaging cameras is of significant importance for various applications including marine engineering, geology, geomorphology, archaeology, and biology. For shallow waters, among the underwater imaging challenges, caustics, i.e., the complex physical phenomena resulting from the projection of light rays being refracted by the wavy surface, is likely the most cruc…	2023	https://ieeexplore.ieee.org/stamp/stamp.jsp?arnumber=10172291	N
548	IEEE	Towards sensor agnostic artificial intelligence for underwater imagery	Underwater images in global datasets are gathered by different cameras and under different lighting and altitude conditions. Image formation models can potentially compensate for these known differences and improve machine learning (ML) performance. In this paper we will investigate how ML trained on images from one system can classify images taken by another. We will train two ML classification …	2023	https://ieeexplore.ieee.org/stamp/stamp.jsp?arnumber=10103403	N
549	IEEE	Research on Underwater Surface Crack Detection Technology of Concrete Dam Based on Image Processing	The traditional method of manually detecting concrete surface cracks has the disadvantages of low efficiency and large error. Therefore, it is necessary to adopt non-contact underwater crack detection and identification method for concrete dam based on image processing technology. In this paper, the pixels of the image information collected by the system are calibrated applying MATLAB program. Af…	2023	https://ieeexplore.ieee.org/stamp/stamp.jsp?arnumber=10361147	N
550	IEEE	An Unsupervised Learning Approach for Seafloor Mapping Using Underwater Robot	Seafloor mapping has great advantages in natural disaster preparedness as well as seafloor resource explorations and operations. However, it is limited in not having sufficient seafloor mapping data set. The paper introduced an unsupervised learning-based seafloor classification method for seafloor mapping. The team successfully classified the seafloors using autoencoder and k-means clustering al…	2023	https://ieeexplore.ieee.org/stamp/stamp.jsp?arnumber=10202487	N
551	IEEE	Human Vision System based Sparse Wavelet Transform for Underwater Acoustic Sonar Image Transmission	In deep sea area environment, visibility is usually poor and sonar is a good video equipment replacement of camera in underwater detection and exploration. In many sonar application filed such as underwater rescue and exploration, transmitting sonar images is necessary for further analysis. While the acoustic communication channel is dynamic, sensitive to doppler shift, the bandwidth of underwate…	2020	https://ieeexplore.ieee.org/stamp/stamp.jsp?arnumber=9388989	N
552	IEEE	Path Planning of Autonomous Underwater Vehicle Departing from Port Based on Improved Deep Q-Network	This paper presents a path planning scheme for autonomous underwater vehicle (AUV) in port environment based on improved Deep Q-Network (DQN) algorithm. First, port map is gridded and binarized, and port area is separated from other areas according to port shape. Secondly, in order to enable the agent to leave port area, the range of agent exploration randomness is increased in port area. Finally…	2023	https://ieeexplore.ieee.org/stamp/stamp.jsp?arnumber=10476568	N
553	IEEE	Enhancement-Registration-Homogenization (ERH): A Comprehensive Underwater Visual Reconstruction Paradigm	This paper presents a comprehensive underwater visual reconstruction paradigm that comprises three procedures, i.e., the E-procedure, the R-procedure, and the H-procedure. The E-procedure $enhance$enhances original underwater images based on color compensation balance and weighted image fusion, yielding restored color, sharpened edges, and global contrast. The R-procedure $register$registers mult…	2022	https://ieeexplore.ieee.org/stamp/stamp.jsp?arnumber=9490352	D
554	IEEE	Underwater camera model and its use in calibration	The widespread use of the underwater camera provides an effective nondestructive means for underwater measurement in various scenarios. The underwater camera captures objects through at least one refraction by the interface between the water and the protecting house. It is a non-single viewpoint (non-SVP) imaging system and the assumption of single viewpoint (SVP) camera model is invalid. Always,…	2015	https://ieeexplore.ieee.org/stamp/stamp.jsp?arnumber=7279526	N
555	IEEE	Significance level of image enhancement techniques for underwater images	Underwater imaging is quite a challenging in the area of photography especially for low resolution and ordinary digital camera. There are a few problems occur in underwater images such as limited range visibility, low contrast, non uniform lighting, blurring, bright artefacts, color diminished and noise. This paper concentrates on color diminished. Significant application of standard computer vis…	2012	https://ieeexplore.ieee.org/stamp/stamp.jsp?arnumber=6297295	N
556	IEEE	Optimal selection of underwater multispectral images for accurate compensation of water attenuation	Underwater multispectral images are disturbed by water absorption, dispersion and scattering etc. Previous conducts have been made to model the underwater multispectral imaging process and to restore underwater multispectral images based on water attenuation estimation. In this paper, optimization is done to determine the least number of distances (or images) which is adequate for accurate compen…	2016	https://ieeexplore.ieee.org/stamp/stamp.jsp?arnumber=7485670	N
557	IEEE	A Restoration of Underwater Polarized Images Based on DCP	To address the problems of the details blurring and color distortion existing in the multi-angle underwater polarized images, the paper proposes a restoration algorithm of underwater polarized images based on DCP(dark channel prior), which combines the characteristics of underwater polarized images with the DCP. Firstly, the transmittance and the object reflected light with polarization character…	2019	https://ieeexplore.ieee.org/stamp/stamp.jsp?arnumber=9168940	N
558	IEEE	Research on Underwater Small Target Detection Algorithm Based on Improved YOLOv3	Underwater target detection has important research significance and value in the fields of fish exploration technology, fishery resources research, fishery prediction, aquaculture and so on. In this paper, an improved YOLOv3-ST model is proposed to improve the detection accuracy of underwater small targets. In this model, a linear scaling K-means clustering algorithm is designed to adapt to multi…	2022	https://ieeexplore.ieee.org/stamp/stamp.jsp?arnumber=9965317	N
559	IEEE	Underwater Object Detection Based on Enhanced YOLO	As an important research topic in the field of computer vision, object detection has been successfully applied to several fields. YOLO is one of the popular frameworks for detection, but the traditional YOLO detection method lacks the processing of anchor points with detection and recognition features. In addition, most detection methods seldom consider of complex environments, especially for und…	2022	https://ieeexplore.ieee.org/stamp/stamp.jsp?arnumber=9887416	N
560	IEEE	Degradation simulation for multimedia communication via underwater channel	In this paper we establish a packet loss model which meets the packet loss characteristics of underwater acoustic channel by pool experiment, so that we can simulate the packet loss characteristics of underwater acoustic channel on the computer, save the time for sea trial. In the proposed model, the Gilbert-Elliot model is used to simulate the packets loss. What's more, studied speech and image …	2014	https://ieeexplore.ieee.org/stamp/stamp.jsp?arnumber=6964372	N
561	IEEE	3D Imaging of Underwater Cultural Heritage	At the moment 3D imaging is one of most powerful tools for documenting Cultural Heritage (CH) objects that makes possible their high-precision virtualization and representation. Nowadays this approach is frequently used in a routine base in many museums around the world. Meanwhile, a considerable number of CH objects found in underwater scenarios are documented and restored on site, following the…	2023	https://ieeexplore.ieee.org/stamp/stamp.jsp?arnumber=10368526	N
562	IEEE	Underwater Object Detection Aided by Image Reconstruction	Underwater object detection plays an important role in a variety of marine applications. However, the complexity of the underwater environment (e.g. complex background) and the quality degradation problems (e.g. color deviation) significantly affect the performance of the deep learning-based detector. Many previous works tried to improve the underwater image quality by overcoming the degradation …	2022	https://ieeexplore.ieee.org/stamp/stamp.jsp?arnumber=9949063	N
563	IEEE	Automatic Segmentation of Underwater Images with Shannon's Thresholding and UNet Variants	Automatic detection of the Region of Interest (RoI) from the chosen digital image is one of the prime tasks in various domains, and this work considered the underwater images for the study. In order to extract the RoI with better accuracy, the proposed research aims to develop a scheme by integrating the image enhancement approach and the Convolutional Neural Network (CNN) segmentation. The vario…	2023	https://ieeexplore.ieee.org/stamp/stamp.jsp?arnumber=10133852	N
564	IEEE	Hierarchical Model Predictive Image-Based Visual Servoing of Underwater Vehicles With Adaptive Neural Network Dynamic Control	This paper proposes a hierarchical image-based visual servoing (IBVS) strategy for dynamic positioning of a fully actuated underwater vehicle. In the kinematic loop, the desired velocity is generated by a nonlinear model predictive controller, which optimizes a cost function of the predicted image trajectories under the constraints of visibility and velocity. A velocity reference model, represent…	2016	https://ieeexplore.ieee.org/stamp/stamp.jsp?arnumber=7287783	N
565	IEEE	Trends and Prospects of Techniques for Haze Removal From Degraded Images: A Survey	For the last two decades, image processing techniques have been used frequently in computer vision applications. The most challenging task in image processing is restoring images that are degraded due to various weather conditions. Mainly, the visibility of outdoor images is corrupted due to adverse atmospheric effects. The visibility of acquired images is reduced in these circumstances. Haze is …	2022	https://ieeexplore.ieee.org/stamp/stamp.jsp?arnumber=9779097	N
566	IEEE	Research on Image Enhancement Algorithm Under Transformer Oil Based on Standard Deviation Gray-world	In order to solve the difficulty of extracting feature points in the front-end of visual simultaneous localization and mapping (SLAM) for oil-immersed transformer robot, a standard deviation gray-world algorithm to enhance image under transformer oil is proposed in this paper. Firstly, in order to solve the problem of color distortion and low contrast of the image under transformer oil, this pape…	2023	https://ieeexplore.ieee.org/stamp/stamp.jsp?arnumber=10208641	N
567	IEEE	A physical based underwater imaging model and camera calibration method	In order to conduct measurement or 3d surface reconstruction in underwater environments, we have to place the camera in a waterproof house and take pictures. Due to the medium of water and air having different refractive indexes, the phenomenon of refraction occurs when light propagates in different medium, which led to the light is no longer a straight line before entering the camera, the incide…	2015	https://ieeexplore.ieee.org/stamp/stamp.jsp?arnumber=7279826	N
568	IEEE	A Hybrid Image Enhancement Framework for Underwater 3D Reconstruction	Underwater images captured by optical cameras are usually degraded due to the absorption and scattering effects. This kind of light attenuation often leads to deteriorated visual image quality. In this paper, a hybrid underwater image enhancement framework is proposed, which focuses on correcting color distortion and removing haze for degraded underwater images. The proposed framework consists of…	2022	https://ieeexplore.ieee.org/stamp/stamp.jsp?arnumber=9977066	N
569	IEEE	A fourth order P_Laplace underwater image restoration method based on MSG	Underwater imaging system has been widely applied in varieties and it is desired to recover underwater image using image processing techniques. In this paper, we proposed a fourth order P_Laplace underwater image restoration method based on MSG. Although the fourth order P_Laplace method has been proved that it could effectively reduce the gradient effect, the bright spot effect and color distort…	2014	https://ieeexplore.ieee.org/stamp/stamp.jsp?arnumber=6964289	N
570	IEEE	Underwater image restoration using single color channel prior	Recovering dehazed image from the single underwater image has always been a challenging task. Inspired from dark channel prior, we extend it further to dehaze the underwater images using a single color channel. The red color component undergoes maximum attenuation on account of the longest wavelength and dominates the dark channel prior in the underwater scenario. We developed the algorithm based…	2016	https://ieeexplore.ieee.org/stamp/stamp.jsp?arnumber=7857488	N
571	IEEE	Attention-Based Spatial-Frequency Information Network for Underwater Single Image Super-Resolution	Underwater single image super-resolution (UISR) is a challenging task as these images frequently suffer from poor visibility. The best-published UISR works continue to suffer from color degradation, poor texture representation, and loss of finer (high-frequency) details. We propose a novel deep learning-based (DL) UISR model that incorporates spatial information as well as the transformed (wavele…	2024	https://ieeexplore.ieee.org/stamp/stamp.jsp?arnumber=10448241	N
572	IEEE	Motion Planning for Image-based Visual Servoing of an Underwater Vehicle-Manipulator System in Task-Priority Frameworks	Task priority is a task planning algorithm for kinematically redundant systems. In a task priority framework, each task has a different order of priority and a preset speed. This paper combines the image based visual servo (IBVS)control with the priority algorithm incorporating visual servo tasks to complete the motion planning of the underwater vehicle-manipulator system(UVMS). UVMS considers on…	2022	https://ieeexplore.ieee.org/stamp/stamp.jsp?arnumber=10072926	N
573	IEEE	A Comparison of Finetune and Meta Learning Methods for Few-Shot Object Detection in Sonar Images	Object detection in sonar images is a key task for underwater exploration and surveillance. However, existing methods either rely on manual feature extraction or suffer from limited data availability. To address these challenges, we propose to apply few-shot object detection algorithms on sonar image datasets with scarce samples. Specifically, we use two state-of-the-art few-shot learning algorit…	2023	https://ieeexplore.ieee.org/stamp/stamp.jsp?arnumber=10284865	N
574	IEEE	The Prototype of a Smart Underwater Surveillance System for Shrimp Farming	Shrimp is one of the most important aquaculture products in Taiwan but has suffered a decreasing breeding rate these recent years. It's difficult to observe their feeding, growth and health due to the muddy and turbid water conditions in shrimp farms. This paper presents the prototype of an underwater surveillance system, which consists of hardware and software to provide underwater observation a…	2018	https://ieeexplore.ieee.org/stamp/stamp.jsp?arnumber=8614976	N
575	IEEE	Non-Invasive Submerged Pipeline Inspection Through Advanced Image Analysis and Deep Learning Algorithms for Quantitative Deterioration Assessment	An identification and amount of corrosion on the pipeline which is located at bottom of the sea can be achieved by utilizing information obtained from colored corroded pipes and by estimating through the oddy test. This study proposes an algorithm for enhancing the quality of deteriorated underwater images. The algorithm aims to reduce blurring effects and improve the quality of the images, which…	2023	https://ieeexplore.ieee.org/stamp/stamp.jsp?arnumber=10265991	N
576	IEEE	Multi-scale Iterative Network for Underwater Image Restoration	Degraded underwater images have seriously affected the exploration of the marine environment, causing inconvenience to the marine military, marine engineering, marine research, and other fields. In this paper, we address the underwater image restoration problem by proposing a multiscale iterative network framework that restores the content and details of the image from coarse to fine. First, a en…	2019	https://ieeexplore.ieee.org/stamp/stamp.jsp?arnumber=8901915	N
577	IEEE	Background Light Estimation for Depth-Dependent Underwater Image Restoration	Light undergoes a wavelength-dependent attenuation and loses energy along its propagation path in water. In particular, the absorption of red wavelengths is greater than that of green and blue wavelengths in open ocean waters. This reduces the red intensity of the scene radiance reaching the camera and results in non-uniform light, known as background light, due to the scene depth. Restoration me…	2018	https://ieeexplore.ieee.org/stamp/stamp.jsp?arnumber=8451400	N
578	IEEE	Underwater Depth Estimation based on Water Classification using Monocular Image	The rapid growth of computational and sensor capacities allows the development of image restoration methods that can be applied to underwater images. Due to its high degree of absorption, water becomes a major challenge for robotic perception applications. A fundamental issue for many underwater robot applications is the requirement of a depth map. One of the challenges to obtaining monocular und…	2020	https://ieeexplore.ieee.org/stamp/stamp.jsp?arnumber=9307103	N
579	IEEE	Segmentation of Side Scan Sonar Images on AUV	Side scan sonar is an active sonar. It uses seafloor backscattering to obtain the topographic information of the seabed, and constructs seabed topographic image information, which is the basis of seabed imaging. For AUV equipped with side scan sonar, the interpretation of sonar images is beneficial to enhance their autonomy. Based on efficient and accurate segmentation algorithm, the efficiency a…	2019	https://ieeexplore.ieee.org/stamp/stamp.jsp?arnumber=8734433	N
580	IEEE	Based on scale constraint K-means underwater target highlights clustering algorithm	When clustering multi-target highlights in an underwater battlefield environment, the traditional K-means algorithm cannot be used because of unknowing the priori information on the number of targets. For problem with scale constraint, this algorithm uses the scale constraint to obtain the number of clusters. This paper establishes the simulation environment of the underwater battlefield, and pro…	2023	https://ieeexplore.ieee.org/stamp/stamp.jsp?arnumber=10135539	N
581	IEEE	Adaptive Narrowband Level Set Model of Underwater Objects Detection	According to the nonlinear characteristics of original sonar image with big data, adaptive narrowband level set model to detect sonar image is proposed in this paper. In order to estimate the approximate position of the underwater objects after smoothing the original image, initial segmentation is processed with the block mode k-means clustering algorithm. On this basis, zero level set function i…	2015	https://ieeexplore.ieee.org/stamp/stamp.jsp?arnumber=7428329	N
582	IEEE	“UD-ETR Based Restoration & CNN Approach for Underwater Object Detection from Multimedia Data”	In this paper, the work has been done in the field of underwater world, which includes restoration of the obtained images and then the detection of objects. The identification of the objects is performed in order to check the presence of items in the video and to unequivocally find a particular object. This is the area of interest for researchers because of the presence of various species under w…	2020	https://ieeexplore.ieee.org/stamp/stamp.jsp?arnumber=9170740	N
583	IEEE	DARE: Diver Action Recognition Encoder for Underwater Human–Robot Interaction	With the growth of sensing, control and robotic technologies, autonomous underwater vehicles (AUVs) have become useful assistants to human divers for performing various underwater operations. In the current practice, the divers are required to carry expensive, bulky, and waterproof keyboards or joystick-based controllers for the supervision and control of AUVs. Therefore, diver action-based super…	2023	https://ieeexplore.ieee.org/stamp/stamp.jsp?arnumber=10190624	N
584	IEEE	UIQI: A Comprehensive Quality Evaluation Index for Underwater Images	Due to the light absorption and scattering in waterbodies, acquired underwater images frequently suffer from color cast, blur, low contrast, noise, etc., which seriously degrade the image quality and affect their subsequent applications. Therefore, it is necessary to propose a reliable and practical underwater image quality assessment (IQA) model that can faithfully evaluate underwater image qual…	2024	https://ieeexplore.ieee.org/stamp/stamp.jsp?arnumber=10202586	N
585	IEEE	Inshore eutrophic underwater image enhancement based on light-particles interaction descattering	Field optical measurement results show that a classification study of inshore water is necessary. Typical dehazing methods rely on a dark channel model using global rough estimates of back-scattering, that performs poorly on inshore underwater image restoration. This paper introduces a restoration approach to the problem that focuses on inshore water body optical properties. The method introduces…	2017	https://ieeexplore.ieee.org/stamp/stamp.jsp?arnumber=8084657	N
586	IEEE	An Elevation Mapping Algorithm Based on a Markov Random Field Model for Underwater Exploration	The 2-D Forward-looking Sonar (2D-FLS) is a new technology of sonar signals that increases the performance of underwater exploration of an Autonomous Underwater Vehicle (AUV). Because the AUV is a fully automatic robot that can handle various missions and does not require humans to control its operation, FLS is the best tool for underwater navigation in poor visibility conditions. In this paper, …	2019	https://ieeexplore.ieee.org/stamp/stamp.jsp?arnumber=8955260	N
587	IEEE	Visual quality restoration & enhancement of underwater images using HSV filter analysis	Underwater vision contains a difficulty of poor visibility conduction. According to most computer vision method like stereo triangulation or on structure from motion cannot be employed directly. This paper has discussed a solution for such challenging environmental conditions which creates a complication in image matching and analysis. Computer vision method are being used in a different areas e.…	2017	https://ieeexplore.ieee.org/stamp/stamp.jsp?arnumber=8300807	N
588	IEEE	Enhancement of Underwater Images using Improved CLAHE	Basically, the contrast and sharpness of the images captured in underwater will be significantly deteriorated and diminished caused by the less perceptibility of the image which is due to the water medium's physical properties. In this work, Improved version of CLAHE mechanism is used. In this technique, First of all input color image gets enhanced by using dynamic histogram equalization techniqu…	2018	https://ieeexplore.ieee.org/stamp/stamp.jsp?arnumber=8933665	N
589	IEEE	Offshore Underwater Image Restoration Using Reflection-Decomposition-Based Transmission Map Estimation	A new restoration model for underwater images is presented, based on the dark channel reflection-illumination decomposition and local backscattering lighting estimation, to promote the clarity of edge detail and the colorfulness of the output image. For turbid offshore environments, a novel underwater image restoration method is further introduced by applying a statistical prior to the offshore a…	2020	https://ieeexplore.ieee.org/stamp/stamp.jsp?arnumber=8605308	N
590	IEEE	Auto Color Correction of Underwater Images Utilizing Depth Information	The red spectrum is saliently attenuated due to the absorption and scattering properties of water. The acquired underwater images show severe color cast in underwater scenes. In this letter, we propose a novel color correction method for underwater images, which removes color cast on single pixels based on scene depth. The experimental results demonstrate that our approach can significantly impro…	2022	https://ieeexplore.ieee.org/stamp/stamp.jsp?arnumber=9763537	Y
591	IEEE	A Preliminary Study on Positioning of an Underwater Vehicle Based on Feature Matching of Seafloor Images	This study presents an algorithm to estimate the displacement of an underwater vehicle from the seafloor videos collected by the vehicle itself. The algorithm is developed based on image feature detection and matching. In this algorithm, the first step is to extract consecutive partially overlapped images from the collected seafloor video. Next is to correct the radial distortion in the images. C…	2018	https://ieeexplore.ieee.org/stamp/stamp.jsp?arnumber=8559367	N
592	IEEE	Underwater image registrtion with improved SIFT algorithm	Underwater image registration is widely needed for various applications these days. Research has been carried out widely in the area of image registration. Underwater images are degraded due to various factors. For the feature detection and matching, Scale Invariant Feature Transform (SIFT) is the technique used most of the times. This paper proposes improvements in SIFT in order to achieve bette…	2017	https://ieeexplore.ieee.org/stamp/stamp.jsp?arnumber=8256796	N
593	IEEE	Compounded Layer-Prior Unrolling: A Unified Transmission-Based Image Enhancement Framework	Improving the quality of images degraded by various transmission media has important practical significance. Such enhancement tasks involve resolving both transmission degradation and residual contamination including imaging noise, color distortion, and occlusions. Existing methods typically develop the priors on natural scenes to resolve ill-posed problems separately. However, the solutions deri…	2019	https://ieeexplore.ieee.org/stamp/stamp.jsp?arnumber=8784965	N
594	IEEE	Underwater obstacle detection via relative total variation and joint guided filtering for autonomous underwater vehicles	Underwater obstacle detection is essential for safe deployment of autonomous underwater vehicles (AUVs). In this paper, we make an attempt to explore one kind of underwater obstacle detection strategy with the help of the Relative Total Variation(RTV) and Joint Guided Filtering(JGF). We first introduce one kind of virtual retinex model. Then we utilize the Relative Total Variation to extract the …	2017	https://ieeexplore.ieee.org/stamp/stamp.jsp?arnumber=8232383	N
595	IEEE	Simultaneous underwater visibility assessment, enhancement and improved stereo	Vision-based underwater navigation and obstacle avoidance demands robust computer vision algorithms, particularly for operation in turbid water with reduced visibility. This paper describes a novel method for the simultaneous underwater image quality assessment, visibility enhancement and disparity computation to increase stereo range resolution under dynamic, natural lighting and turbid conditio…	2014	https://ieeexplore.ieee.org/stamp/stamp.jsp?arnumber=6907416	N
596	IEEE	Underwater Image Super-Resolution using Deep Residual Multipliers	We present a deep residual network-based generative model for single image super-resolution (SISR) of underwater imagery for use by autonomous underwater robots. We also provide an adversarial training pipeline for learning SISR from paired data. In order to supervise the training, we formulate an objective function that evaluates the perceptual quality of an image based on its global content, co…	2020	https://ieeexplore.ieee.org/stamp/stamp.jsp?arnumber=9197213	N
597	IEEE	Underwater Object Detection With Mixed Attention Mechanism And Multi-Enhancement Strategy	Different from the real-world object detection tasks, underwater object detection has a more complex environment. The underwater environment is often faced with the challenges of the blur, scale variation, color shift, and texture distortion. Most generic object detection algorithms are difficult to maintain real-world robustness in the complex underwater scene. To address these problems, we prop…	2020	https://ieeexplore.ieee.org/stamp/stamp.jsp?arnumber=9326737	N
598	IEEE	Analysis and research on backscattering effect of underwater imaging	In laser underwater imaging, backscattered light is the main component received by the detector. Backscattered light reduces the contrast of underwater image target and restricts the application of underwater image. The stripe laser scanning imaging method can meet the requirements of underwater laser imaging system to increase the field of view and reduce the influence of backscattered light. In…	2022	https://ieeexplore.ieee.org/stamp/stamp.jsp?arnumber=10091364	N
599	IEEE	Underwater Animal Identification and Classification Using a Hybrid Classical-Quantum Algorithm	Underwater Animal Identification and Classification is gaining significant importance in recent times due to the growing demand for ecological surveillance and biodiversity monitoring. Classical Deep learning techniques have been prominently used for these tasks, but due to the live capture of animals in complex environments, a limited sea-animal image dataset, and the complex topography of the s…	2023	https://ieeexplore.ieee.org/stamp/stamp.jsp?arnumber=10360127	N
600	IEEE	An Effective Method to Colour Medical Image Enhancement	Image enhancement technology plays a very important role in image processing. By enhancing some information and restraining other information selectively, it can improve image visual effect. Colour medical image is becoming more and more significant in medical diagnosis. In this paper, an enhancement arithmetic used for colour medical image is discussed. After the enhancement based on wavelet ana…	2007	https://ieeexplore.ieee.org/stamp/stamp.jsp?arnumber=4381866	N
601	IEEE	Recognition: Advancing Image Classification Using DCNN Algorithm	The primary goal of this study is to enhance the accuracy of fish species detection using the DCNN algorithm. However, to provide a deeper understanding of seafood, it is necessary for the general public to comprehend the various types of fish. Previous research has focused on classifying fish based on behavior, farming and other factors in underwater environments. The major challenges in fish cl…	2023	https://ieeexplore.ieee.org/stamp/stamp.jsp?arnumber=10419984	N
602	IEEE	Dataset on underwater change detection	The detection of moving objects in a scene is a well researched but depending on the concrete research still often a challenging computer vision task. Usually it is the first step in a whole pipeline and all following algorithms (tracking, classification etc.) are dependent on the accuracy of the detection. Hence, a good pixel-precise segmentation of the objects of interest is mandatory for many …	2016	https://ieeexplore.ieee.org/stamp/stamp.jsp?arnumber=7761129	N
603	IEEE	Object Detection using Transfer Learning for Underwater Robot	In this paper the usage of Transfer Learning method for object detection in underwater environment is experienced and evaluated. Deep learning method of YOLO is utilized for detection of different types of fish underwater. A ROV equipped with camera is employed for video streaming underwater and the data has been analyzed on the main computer Our experimental results confirmed improvement in the …	2020	https://ieeexplore.ieee.org/stamp/stamp.jsp?arnumber=9205774	N
604	IEEE	In Situ Sea Cucumber Detection Based on Deep Learning Approach	Aquaculture provides abundant food that directly consumed by humans. However, aquaculture cultivation is mainly replies on manual management. In order to improve the production efficiency and reduce the labor costs, numbers of recently developed techniques are applied to promote the automation level in aquaculture. In this work, we initiate the study of in situ marine organisms monitoring. Sea cu…	2018	https://ieeexplore.ieee.org/stamp/stamp.jsp?arnumber=8559317	N
605	IEEE	An integrated system for underwater wireless image transmission	This paper focuses on presenting an efficient underwater acoustic communication system for image transmission. Water nature slows propagation speed down, and corrupts the transmitted signal. Moreover, the channel capacity is limited. The proposed system aims at effectively withstanding channel effects, minimizing the bit error rate and obtaining images with acceptable quality at the receiver. Thi…	2016	https://ieeexplore.ieee.org/stamp/stamp.jsp?arnumber=7847936	N
606	IEEE	Stabilization of an autonomous underwater vehicle relative to the sea bottom by means of the stereoscopic images processing	The algorithms of autonomous underwater vehicle /AUV/ motion detection and near the bottom stabilization based on stereoscopic images processing are considered in the paper. The approach is based on detection of the same objects on the consecutive frames and their joint displacement calculation. Some results of the real underwater image processing and considered algorithms operation onboard of sm…	2015	https://ieeexplore.ieee.org/stamp/stamp.jsp?arnumber=7271513	N
607	IEEE	Towards Energy-Optimized On-Board Computer Vision for Autonomous Underwater Vehicles	Autonomous underwater vehicles have increasing demands for computer vision capabilities. As an example, marine ecosystem observation will strongly benefit from real-time analysis of acquired images. However, the complexity of computer vision algorithms and the vast amount of data from still images or video induces serious challenges for the limited energy budget of the vehicles. We propose the ex…	2022	https://ieeexplore.ieee.org/stamp/stamp.jsp?arnumber=9977107	N
608	IEEE	Underwater Image Mosaics for AUV-Mounted Cameras	This paper presents a novel method for automatically selecting the highest quality image sections for an underwater optical mosaic. We have constructed an image quality measure, which is used to determine the optimal seam between two overlapping images. We also present our preprocessing algorithm, which is a novel combination of existing methods. The full mosaic processing chain is demonstrated o…	2020	https://ieeexplore.ieee.org/stamp/stamp.jsp?arnumber=9389090	N
609	IEEE	Underwater Image Restoration Using Color-Line Model	Underwater images typically suffer from low visibility and severe colorcast due to scattering and absorption. In this letter, a novel method is proposed to handle the scattering and absorption problems of light with different wavelengths based on the color-line model. We filter out image patches that exhibit the characteristics of the color-line prior and recover the color line of the patches. Th…	2019	https://ieeexplore.ieee.org/stamp/stamp.jsp?arnumber=8556079	D
610	IEEE	Consistent Posterior Distributions Under Vessel-Mixing: A Regularization For Cross-Domain Retinal Artery/Vein Classification	Retinal artery/vein (A/V) classification is a critical technique for diagnosing diabetes and cardiovascular diseases. Although deep learning based methods achieve impressive results in A/V classification, the performance usually degrades when directly apply the models that trained on one dataset to another set, due to the domain shift, e.g., caused by the variations in imaging protocols. In this …	2021	https://ieeexplore.ieee.org/stamp/stamp.jsp?arnumber=9506148	N
611	IEEE	Underwater Signal Denoising Using Deep Learning Approach	In this work, we adapt statistical reasoning applied previously on image noise removal shown in Noise2Noise for the task of underwater acoustic signal denoising. Hydrophone channels across an array experience similar signal observation yet different noise realizations. In this context, we propose WaveN2N that is able to learn noise removal and clean signal reconstruction from multi-channels array…	2020	https://ieeexplore.ieee.org/stamp/stamp.jsp?arnumber=9389338	N
612	IEEE	Synthetic Data Generation for Deep Learning of Underwater Disparity Estimation	In this paper, we present a new methodology to generate synthetic data for training a deep neural network (DNN) to estimate depth maps directly from stereo images of underwater scenes. The proposed method projects real underwater images onto landscapes of randomized heights in a 3D rendering framework. This procedure provides a synthetic stereo image pair and the corresponding depth map of the sc…	2018	https://ieeexplore.ieee.org/stamp/stamp.jsp?arnumber=8604489	N
613	IEEE	High Efficiency Image Correction for Object Detection Improvement in Low-Power Underwater Drones	In this paper, we propose a highly efficient underwater image correction method that leverages structural similarity evaluation along with real-time performance from a traditional FUnIEGAN algorithm. The proposed approach is designed for implementation on an embedded GPU module (Jetson Xavier NX), ensuring its practicality and versatility. Furthermore, our method incorporates algorithmic enhancem…	2023	https://ieeexplore.ieee.org/stamp/stamp.jsp?arnumber=10337226	N
614	IEEE	Deep Learning Based Low Light Enhancements for Advanced Driver-Assistance Systems at Night	In the modern automobile industry, full/partial autonomous driving has become a common phenomenon. These systems heavily rely on sensors, both visual and non-visual, such as cameras and LIDAR, to interpret their surroundings and aid the decision-making process. Recently, visual-only sensing devices, mainly cameras, have emerged as the primary sensor for obtaining an immersive feeling in autonomou…	2023	https://ieeexplore.ieee.org/stamp/stamp.jsp?arnumber=10253533	N
615	IEEE	Converting underwater imaging into imaging in air	The application of imaging devices in underwater environments has become a common practice. Protecting the camera's constituent electric parts against water leads to refractive effects emanating from the water-glass-air transition of light rays. These non-linear distortions can not be modeled by the pinhole camera model. For our new approach we focus on flat interface systems. By handling refract…	2014	https://ieeexplore.ieee.org/stamp/stamp.jsp?arnumber=7294793	N
616	IEEE	Parameter-Adaptive Compensation (PAC) for Processing Underwater Selective Absorption	The quality of visual information of underwater images is mainly limited by selective absorption and scattering in water. Usually, most researches of underwater image recovery focus on addressing the scattering via inverting an optical model, but less on compensating for the unbalance attenuation caused by the selective absorption. For this reason, the recovery results are still subject to artifa…	2020	https://ieeexplore.ieee.org/stamp/stamp.jsp?arnumber=9276445	N
617	IEEE	Color Image Enhancement Using Luminance Histogram Equalization and Two-Factor Saturation Control	Many image editing software packages provide automatic image enhancement functions for general public. However, we found that, part of the image enhancement functions does not work effectively. Specifically, even after an image has been enhanced in brightness, it often induces the problems in hue shifting and poor saturation. Therefore, we attempt to control the change in hue to a minimum and avo…	2018	https://ieeexplore.ieee.org/stamp/stamp.jsp?arnumber=8641063	N
618	IEEE	Simulation of circular synthetic aperture sonar imaging using TriKirch scattering model and experimental validation	During the engineering feasibility study period of circular synthetic aperture sonar (CSAS) design, it is necessary to establish the computer simulation model of the CSAS imaging with various sonar parameters and underwater extended targets. In this work, the TriKirch scattering model also known as the Planar elements method, which is based on the Kirchhoff approximation and triangulation of targ…	2017	https://ieeexplore.ieee.org/stamp/stamp.jsp?arnumber=8084895	N
619	IEEE	Geometric Distortion Correction for the Underwater Images	Non-metric cameras have been widely used in applications of obtaining geometric information of the underwater objects using either digital photogrammetric approaches or computer vision algorithms. All the underwater images exhibit significant geometric distortions caused by lens distortions and light refraction in underwater imaging, which must be geometrically corrected. In this paper, a geometr…	2018	https://ieeexplore.ieee.org/stamp/stamp.jsp?arnumber=8604579	N
620	IEEE	Deep Joint Depth Estimation and Color Correction From Monocular Underwater Images Based on Unsupervised Adaptation Networks	Degraded visibility and geometrical distortion typically make the underwater vision more intractable than open air vision, which impedes the development of underwater-related machine vision and robotic perception. Therefore, this paper addresses the problem of joint underwater depth estimation and color correction from monocular underwater images, which aims at enjoying the mutual benefits betwee…	2020	https://ieeexplore.ieee.org/stamp/stamp.jsp?arnumber=8932601	D
621	IEEE	Fish Recognition Based on Deep Residual Shrinkage Network	Aiming at the problems of fish samples’ low imaging rate, unbalanced class, high similarity between classes, and low resolution of underwater images in complex marine environments, a fish recognition model based on deep residual shrinkage network is proposed. This model is an improvement of deep residual network based on multi-layer deep learning. Adding the residual module based on identity mapp…	2021	https://ieeexplore.ieee.org/stamp/stamp.jsp?arnumber=9638791	N
622	IEEE	FCN and Siamese Network for Small Target Tracking in Forward-looking Sonar Images	In underwater forward-looking sonar images, a small moving target is susceptible to noise pollution, and the performance of object tracking is greatly affected by background disturbances, illumination changes and occlusion. Hence, we propose to combine FCN and Siamese network for small moving target tracking. In order to solve the problem of too few data sets, we use geometric transformation meth…	2018	https://ieeexplore.ieee.org/stamp/stamp.jsp?arnumber=8604781	N
623	IEEE	Enhancing underwater images and videos by fusion	This paper describes a novel strategy to enhance underwater videos and images. Built on the fusion principles, our strategy derives the inputs and the weight measures only from the degraded version of the image. In order to overcome the limitations of the underwater medium we define two inputs that represent color corrected and contrast enhanced versions of the original underwater image/frame, bu…	2012	https://ieeexplore.ieee.org/stamp/stamp.jsp?arnumber=6247661	Y
624	IEEE	SWiMM DEEPeR: A Simulated Underwater Environment for Tracking Marine Mammals Using Deep Reinforcement Learning and BlueROV2	This paper offers a feasibility study on using simulated environments for training autonomous underwater vehicles (AUVs). With the goal of monitoring marine megafauna, we propose a Unity-hosted simulation of a realistic open ocean environment, with a focus on simulating Blue Robotics’ BlueROV2. The result is SWiMM DEEPeR 1, coupling the former simulation with a reinforcement learning (RL) pipelin…	2023	https://ieeexplore.ieee.org/stamp/stamp.jsp?arnumber=10333168	N
625	IEEE	Deep Learning Architecture based Multi Class Coral Reef Image Classification	Deep learning techniques have abundant possibilities on how it can be used on a certain set of topics. One such topic we chose to use deep learning architecture to classify is the coral reef. Underwater resources like coral reefs are abundant. It is important to keep a track on coral reefs as it has a lot of benefits for the environment. As a result, there is a growing need for effective methods …	2023	https://ieeexplore.ieee.org/stamp/stamp.jsp?arnumber=10244437	N
626	IEEE	Super-Resolution of Underwater Sonar Image Based on Generative Adversarial Network	As an indispensable sensor for obtaining ocean resources, sonar can provide rich underwater observation information. However, due to the limitations of sonar equipment, the resolution of underwater sonar images collected is always low, resulting in some inexplicit underwater targets. To obtain high-resolution underwater information, image super-resolution reconstruction, as an efficient method, c…	2023	https://ieeexplore.ieee.org/stamp/stamp.jsp?arnumber=10312168	N
627	IEEE	Fuzzy C-means clustering and Criminisi algorithm based shadow removal scheme for side scan sonar images	This paper proposes the Fuzzy C-Means and Criminisi Algorithm Based Shadow removal scheme for the Side Scan Sonar Images. Side Scan Sonar is widely used in the underwater ocean investigations like mining, pipelining, object detection, underwater communications etc. This paper make use of Fuzzy C-Means clustering algorithm for shadow Region segmentation and Criminisi Algorithm for filling the shad…	2017	https://ieeexplore.ieee.org/stamp/stamp.jsp?arnumber=7975647	N
628	IEEE	Fast range Doppler imaging algorithm for synthetic aperture sonar on multicore-based platform	Imaging efficiency has become a key problem for the application of synthetic aperture sonar (SAS) as the volume of raw data to be processed increases. In order to solve the imaging problem of low efficiency, a fast parallel range Doppler imaging algorithm for synthetic aperture sonar based on multicore platform with shared memory is presented. The time-consuming processing steps such as range com…	2017	https://ieeexplore.ieee.org/stamp/stamp.jsp?arnumber=8302126	N
629	IEEE	Supplementing Remote Sensing of Ice: Deep Learning-Based Image Segmentation System for Automatic Detection and Localization of Sea-ice Formations From Close-Range Optical Images	This paper presents a three-stage approach for the automated analysis of close-range optical images containing ice objects. The proposed system is based on an ensemble of deep learning models and conditional random field postprocessing. The following surface ice formations were considered: Icebergs, Deformed ice, Level ice, Broken ice, Ice floes, Floebergs, Floebits, Pancake ice, and Brash ice. A…	2021	https://ieeexplore.ieee.org/stamp/stamp.jsp?arnumber=9443178	N
630	IEEE	An improved USM sharpening detection method for underwater images	In this paper, we have come up with a forensics algorithm based on adjacent pixels and multivariate coding. In the proposed method, the adjacent pixels with four directions are computed with center pixel to ferret out the overshoot artifacts caused by weak sharpening. A large number of experimental results of sharpened image detection show that the proposed method has excellent accuracy and adapt…	2021	https://ieeexplore.ieee.org/stamp/stamp.jsp?arnumber=9624237	N
631	IEEE	High-resolution 2D Imaging Using MIMO Sonar with Fourier Integral Method (FIM)	The angle resolution of an imaging sonar is generally determined by the obtainable aperture of the receiving hydrophone array. When mounted onto a small underwater platform (such as an underwater unmanned vehicle, UUV and an underwater robot), the aperture of the imaging sonar is strictly constrained by the limited surface space of the platform. To improve the angle resolution of the imaging sona…	2019	https://ieeexplore.ieee.org/stamp/stamp.jsp?arnumber=8867150	N
632	IEEE	Development of a hybrid autonomous underwater vehicle for benthic monitoring	This paper reports the initial development of a man-portable hybrid autonomous underwater vehicle that combines the best characteristic of AUV and ROV, good hydrodynamics and high stability in the water column. This architecture allows navigation close to the sea bed to get images and benthic samples. The electronics is based on FPGA and ARM processor development boards. The algorithms for Guidan…	2018	https://ieeexplore.ieee.org/stamp/stamp.jsp?arnumber=8384715	N
633	IEEE	The Underwater Recharge Docking System for an Autonomous Underwater Robot Applying Visual Information	This electronic document is a “live” template and already defines the components of your paper [title, text, heads, etc.] in its style sheet. The understanding of deep seabed should be addressed as the highest priority issue. Therefore Japan Agency for Marine-Earth Science and Technology (JAMSTEC) has been constructing an integrated system in order to survey deep seabed in real time. On the other…	2017	https://ieeexplore.ieee.org/stamp/stamp.jsp?arnumber=8446406	N
634	IEEE	Detecting Underwater Sea Litter Using Deep Neural Networks: An Initial Study	The world's seas and the oceans are under constant negative pressure caused by human activity. It is estimated that more than 150 million tonnes of litter will be accumulated in the world's oceans until 2025, while up to 12.7 million tonnes of litter will be added to the sea every year. Besides ecology-related issues, marine litter can also hurt the economy of the affected areas. Detection and cl…	2020	https://ieeexplore.ieee.org/stamp/stamp.jsp?arnumber=9243709	N
635	IEEE	Deep Color Compensation for Generalized Underwater Image Enhancement	Underwater images suffer from quality degradation due to the underwater light absorption and scattering. It remains challenging to enhance underwater images using deep learning-based methods since the scarcity of real-world underwater images and their enhanced counterparts. Although existing works manually select well-enhanced images as reference images to train enhancement networks in an end-to-…	2023	https://ieeexplore.ieee.org/stamp/stamp.jsp?arnumber=10220126	N
636	IEEE	Performance Analysis of Subsea Pipeline Defect Classification Using Supervised Machine Learning	Subsea pipelines are pivotal to a country’s economy. These pipelines not only ensure safe and efficient transportation of gas, oil, and other refined products but also enable continuous flow of oil and gas to onshore reserves, thereby maintaining a consistent supply to meet energy demands. However, these pipelines are exposed to extreme variations in temperature and pressure which makes them susc…	2023	https://ieeexplore.ieee.org/stamp/stamp.jsp?arnumber=10458750	N
637	IEEE	Underwater Target Recognition Based on Spectrum Learning with Convolutional Neural Network	It is a challenging task to classify and identify underwater object by using noise signals of the object, due to the complexity of the marine environment. Deep learning is a new hotspot in the area of machine learning, which got better performance in audio or image recognition fields. In this paper the deep neural network is applied to underwater target recognition and a recognition method based …	2020	https://ieeexplore.ieee.org/stamp/stamp.jsp?arnumber=9141661	N
638	IEEE	Underwater Imaging System Based on Light Field Technology	The image quality might be degraded severely due to water scatterings, especially near-shore water scatterings. In addition, the degraded image reduces the accuracy of underwater 3D reconstruction. We propose an underwater imaging system based on light field camera array to obtain enhanced high-quality images and accurate three-dimensional reconstruction from harsh underwater environments. Both 2…	2021	https://ieeexplore.ieee.org/stamp/stamp.jsp?arnumber=9388677	N
639	IEEE	An Improved Approach for Underwater Image Enhancement Through Color Correction, Contrast Synthesis and Dehazing	This paper proposed an improved approach to enhance the quality of underwater images without the aid of any specialized hardware. The proposed method consists of three steps including color correction, contrast synthesis and dehazing. The color correction removes the color cast problem, contrast synthesis removes under-exposure problem and dehazing removes the fuzz problem. In the proposed method…	2019	https://ieeexplore.ieee.org/stamp/stamp.jsp?arnumber=9036611	N
640	IEEE	WaterGAN: Unsupervised Generative Network to Enable Real-Time Color Correction of Monocular Underwater Images	This letter reports on WaterGAN, a generative adversarial network (GAN) for generating realistic underwater images from in-air image and depth pairings in an unsupervised pipeline used for color correction of monocular underwater images. Cameras onboard autonomous and remotely operated vehicles can capture high-resolution images to map the seafloor; however, underwater image formation is subject …	2018	https://ieeexplore.ieee.org/stamp/stamp.jsp?arnumber=7995024	Y
641	IEEE	Underwater radio frequency based localization and image transmission system, including specific compression techniques, for autonomous manipulation	Autonomous manipulation in real underwater environments presents many unexpected situations, such as lack of visibility due to light reflections or presence of particles in the water. Moreover, the use of cameras is still very important, considering that they provide a natural sensor input to the operator, and many robust and efficient underwater manipulation algorithms have been implemented usin…	2015	https://ieeexplore.ieee.org/stamp/stamp.jsp?arnumber=7271626	N
642	IEEE	Considering Spherical Refraction in Visual Ocean Gas Release Quantification	Compared to traditional gas flow quantification methods, the stereo vision system has some advantages. However, underwater vision systems usually suffer from light refraction which can degrade the measurement accuracy from images. Cameras centered in spherical glass housings, dome ports, can theoretically avoid refraction, but misalignments in the dome create even more complex refraction effects …	2020	https://ieeexplore.ieee.org/stamp/stamp.jsp?arnumber=9270566	N
643	IEEE	Color transfer for underwater dehazing and depth estimation	Imaging in the underwater environment suffers from color degradation and poor visibility since the light spectrum is selectively absorbed and scattered by water and floating particles. In this paper we introduce a simple but effective underwater dehazing approach that builds on an original color transfer strategy to align the color statistics of a hazy input to the ones of a reference image, also…	2017	https://ieeexplore.ieee.org/stamp/stamp.jsp?arnumber=8296370	N
644	IEEE	Prior-Guided Contrastive Image Compression for Underwater Machine Vision	Machine analysis of underwater images is essential to most underwater applications. However, both the limitation of communication bandwidth and underwater degradation bring much difficulty to accurate machine recognition at the end system. Few existing underwater compression methods consider unique underwater prior knowledge to better serve for machine vision under low bit-rates. To address this …	2023	https://ieeexplore.ieee.org/stamp/stamp.jsp?arnumber=9984191	N
645	IEEE	A novel adaptive restoration for underwater image quality degradation	In this paper, we present one simplify underwater image restoration model combined with Total variation (TV) regularized Richardson-Lucy (RL) algorithm. Poor visibility in the sea and the variations in the illumination, viewpoints, etc., have been comprehensively taken into consideration for image restoration. An adaptive image restoration strategy by Improvement signal-to-noise ratio (ISNR) is t…	2015	https://ieeexplore.ieee.org/stamp/stamp.jsp?arnumber=7401946	N
646	IEEE	The Image Semantic Compression Method for Underwater Robotic Applications	With significant progress in developing intervention class AUVs, the visual control of manipulation tasks has become particularly relevant. Due to low bandwidth acoustic communication, it is necessary to seek new image compression and data transportation methods. This paper presents a novel method (Image Semantic Compression–ISC) for image compression based on semantic segmentation of camera imag…	2021	https://ieeexplore.ieee.org/stamp/stamp.jsp?arnumber=9705901	N
647	IEEE	Underwater Image Denoising Using Adaptive Retinal Processes and Smoothening Filters	The images that were obtained when the camera was submerged in water are an useful source of data that can be used to explore hydrothermal vents that are located on the ocean floor and to acquire a better knowledge of the marine life that lives there. Low contrast, colour distortion, and an unpleasant overall visual appearance are three of the most fundamental obstacles that an underwater photogr…	2023	https://ieeexplore.ieee.org/stamp/stamp.jsp?arnumber=10428533	N
648	IEEE	Multi-scale adaptive corner detection and feature matching algorithm for UUV task target image	In order to ensure the collected images can be matched exactly when UUV operates autonomously underwater. An improved Harris-FAST algorithm is proposed in this paper. The algorithm takes full advantages of FAST algorithm and Harris algorithm, which makes the threshold value with self-adaptive and the detected corner in multi-scale and omnibearingly. It can overcome the corner information loss and…	2017	https://ieeexplore.ieee.org/stamp/stamp.jsp?arnumber=8015971	N
649	IEEE	Image Restoration Application and Methods for Different Images: A Review	Digital images are impression of a particular scenario composed of picture elements in form of pixels. Image restoration is a technique that is used to reinstitute the source or original image by extracting noise and blur from the image. We can obtain images in a wide range from day-to-day photography to astronomy, medical imaging, microscopy, remote sensing, and so on. Researchers have put forwa…	2022	https://ieeexplore.ieee.org/stamp/stamp.jsp?arnumber=10009397	N
650	IEEE	Improving the Stability of Underwater Image Recovery via Multi-stage Integrating Enhancement	Currently, disintegrating the overall processing into manageable sub-modules delivers significant gains in recovering the quality of drastically degraded underwater images. A key ingredient for well-posed performance in such recovery is the tight integration of different sub-modules. Herein, a multi-stage integrating method is proposed, which formulates an objective function to integrate an in-si…	2022	https://ieeexplore.ieee.org/stamp/stamp.jsp?arnumber=9949475	N
651	IEEE	A Feature Learning and Object Recognition Framework for Underwater Fish Images	Live fish recognition is one of the most crucial elements of fisheries survey applications where the vast amount of data is rapidly acquired. Different from general scenarios, challenges to underwater image recognition are posted by poor image quality, uncontrolled objects and environment, and difficulty in acquiring representative samples. In addition, most existing feature extraction techniques…	2016	https://ieeexplore.ieee.org/stamp/stamp.jsp?arnumber=7420677	N
[truncated: 10,930 more rows]
