# Supplementary material for: Color correction methods for underwater image enhancement: A systematic literature review
Source: PLoS One. 2025 Mar 10;20(3):e0317306. doi: 10.1371/journal.pone.0317306 (PMC11892867; doi:10.1371/journal.pone.0317306)
Supplement: S4 Table — (XLSX) [file pone.0317306.s004.xlsx]

## Sheet: Included Studies
S4 Table. Included Studies Characteristics.
S/N	Database	Title	Abstract	Year	Data Synthesis and Analysis	Underwater Optical Imaging Properties	Color Constancy	Red Channel Compensation	Adaptive Color Correction	Histogram Equalization	Color Transfer	Multi-Color Spaces	Color Opponent Compensation	Fusion	CNN	GAN	Transformer	Deep Q-learning
15	AcademicSearchElite	GCCF: A lightweight and scalable network for underwater image enhancement.	Underwater images suffer from color deviation and low contrast arising from light attenuation and scatter, making them act as a drag on exploring and exploiting ocean resources. Existed underwater image enhancement algorithms are either inflexible due to scene-dependent design or redundant for ignoring prior knowledge. To address the above problems, we propose a lightweight and scalable deep lear…	2024	A lightweight and scalable deep-learning based consisting of Group Color Compensation Encoder and Channel Fusion Decoder (GCCF), considers light attenuation properties, independently extracts features from three grouped features in the encoder, and treats the extracted features as a unified entity in the decoder. GCCF operates on features from the red, green, and blue channels by group convolutio…										Y
21	AcademicSearchElite	Underwater Image Restoration via Adaptive Color Correction and Contrast Enhancement Fusion.	When light traverses through water, it undergoes influence from the absorption and scattering of particles, resulting in diminished contrast and color distortion within underwater imaging. These effects further constrain the observation of underwater environments and the extraction of features from submerged objects. To address these challenges, we introduce an underwater color image processing a…	2023	Propose an underwater image processing method by combining adaptive color correction and contrast techniques. Underwater images are categorized based on color bias: greenish, bluish, yellowish, and colorless bias, and specific color correction algorithms are applied accordingly. Homomorphic filtering in the frequency domain enhances contrast by emphazing high-frequency details and reducing low-fr…				Y
44	AcademicSearchElite	Underwater image enhancement via multi-scale fusion and adaptive color-gamma correction in low-light conditions.	In dark underwater areas, existing single-model underwater image enhancement methods have poor enhancement effects. We propose an underwater image enhancement method based on color correction and multi-scale fusion (CCMF). Specifically, we first design a color correction method with red channel compensation, which compensates for the red channel according to light attenuation and removes color bi…	2023	Color Correction and Multi-Feature Fusion (CCMF), integrates multiple enhancement techniques to address the complex degradation issues in underwater images. It incorporates a red channel compensation-based color correction method to remove color bias and compensate for light attenuation, applying the Gray World assumptions to ensure the average value of all channels tends toward the same gray val…			Y						Y
84	AcademicSearchElite	Underwater image enhancement with latent consistency learning‐based color transfer.	Due to the inevitable wavelength‐dependent light absorption and forward/backward scattering, underwater images usually suffer severe color distortion and are hazy. It has become quite necessary to improve the visual quality of underwater images for both underwater observation and operation. Traditional enhancement methods and existing deep learning‐based approaches to underwater image enhancement…	2022	The proposed method introduces a novel approach based on learning-based color transfer instead of directly learning complex enhancement models. It leverages the latent consistency between clear template images and raw underwater images to select optimal color-transfer templates, focusing on global color distribution consistency and local visual contrast. By incorporating elements of deep metric l…						Y				Y
163	AcademicSearchElite	Retinex-inspired color correction and detail preserved fusion for underwater image enhancement.	Many practical underwater applications need to address color cast, blurring, and low contrast of underwater images for display and further analysis. To cope with the aforementioned issues, a novel underwater image enhancement method based on Retinex-inspired color correction and detail preserved fusion technology is proposed. First, we employ a Retinex-inspired color correction strategy to remove…	2022	The proposed method leverages a Retinex-inspired color correction strategy to address color distortion induced by underwater light absorption. A gain-based compensation strategy is proposed to compensate for the other two heavily attenuated color channles, by selecting the well-preserved channel as a reference channel, to prevent over-compensation and under-compensation color channels. Subsequent…				Y					Y
186	AcademicSearchElite	Underwater image enhancement via LBP‐based attention residual network.	Owing to the influence of light absorption and scattering in underwater environments, underwater images exhibit color deviation, low contrast and detail blur, and other degradations. This paper proposes an underwater image enhancement method combining a residual convolution network, local binary pattern (LBP), and self‐attention mechanism. The LBP operator processes the input underwater images. T…	2022	The proposed method combines a residual convolution network, local binary pattern (LBP), and self-attention mechanism for underwater image enhancement. It begins with color deviation mitigation using a multi-scale residual color correction network to extract features from underwater images of different scales and correct the color through continuous residual blocks, followed by detail restoration…										Y
189	AcademicSearchElite	UIEC^2-Net: CNN-based underwater image enhancement using two color space.	Underwater image enhancement has attracted much attention due to the rise of marine resource development in recent years. Benefit from the powerful representation capabilities of Convolution Neural Networks(CNN's), multiple underwater image enhancement algorithms based on CNN's have been proposed in the past few years. However, almost all of these algorithms employ RGB color space setting, which …	2021	The proposed UIEC^2-Net integrates both RGB and HSV color spaces within an end-to-end convolutional neural network (CNN) for underwater image enhancement. It consists of three blocks: a RGB pixel-level block for basic operations including denoising and color cast removal, a HSV global-adjust block that learns a piece-wise linear scaling curve for refining image properties especially saturation an…							Y			Y
223	AcademicSearchElite	Underwater image enhancement based on noise residual and color correction aggregation network.	Underwater images are easily affected by absorption and scattering of light, resulting in color cast, blurriness, marine snow and other degradations. However, many existing deep learning methods treat noise removal and essential color preservation as a whole; thus, results often fall short of expectations. To address this issue, we propose a network with two sub-network branches to divide the und…	2022	The proposed method, NR-CCNet, addresses the challenge of underwater image enhancement by dividing the task into two sub-network branches: a noise residual network (NRN) and a color correction network (CCN). The NRN employs dual attention fusion modules to focus on noise removal, while the CCN utilizes a reinforced LeWinTransformer block(RLTB)-based encoder-decoder structure to correct color devi…												Y
227	AcademicSearchElite	Single underwater image enhancement by attenuation map guided color correction and detail preserved dehazing.	The attenuation (sum of absorption and scattering), which caused by the dense and non-uniform medium, generally leadsto problems of color degradation and detail loss in underwater imaging. To address these problems, we propose a systematicunderwater image enhancement method, which includes an attenuation map guided underwater image color correctionapproach and a detail preserved dehazing approach…	2021	The proposed method addresses the challenges of color degradation and detail loss in underwater imaging through a systematic approach. It consists of two main components: an attenuation map guided color correction approach and a detail preserved dehazing approach. The color correction approach utilizes a piece-wise linear transform based on the attenuation map of each color channel to compensate …				Y
244	AcademicSearchElite	Underwater image enhancement via integrated RGB and LAB color models.	Images taken underwater suffers from color shift and poor visibility because the light is absorbed and scattered when it travels through water. To handle the issues mentioned above, we propose an underwater image enhancement method via integrated RGB and LAB color models (RLCM). In the RGB color model, we first fully consider the leading causes of underwater image color shift, and then the poor c…	2022	The proposed method, called RLCM (integrated RGB and LAB color models), innovatively combines techniques from both RGB and LAB color spaces to enhance underwater images. It starts with RGB color correction to address color shift issues, followed by LAB color model-based local contrast enhancement and gain equalization. This approach effectively improves color fidelity and contrast while mitigatin…							Y
266	AcademicSearchElite	Enhancing underwater image via color correction and Bi-interval contrast enhancement.	Underwater captured images often suffer from color cast and low visibility due to light is scattered and absorbed while it traveling in water. In this paper, we proposed a novel method of color correction and Bi-interval contrast enhancement to improve the quality of underwater images. Firstly, a simple and effective color correction method based on sub-interval linear transformation is employed …	2021	The proposed method combines color correction and Bi-interval Contrast enhancement techniques to improve the quality of underwater images. It employs a sub-interval linear transformation strategy to adjust the histogram distribution of the three-channels to suppress low and high pixel areas, and stretching the middle pixel area according to the limited ratio of the red, green, and blue channels, …					Y
267	AcademicSearchElite	Underwater image enhancement with global–local networks and compressed-histogram equalization.	Due to the light absorption and scattering, captured underwater images usually contain severe color distortion and contrast reduction. To address the above problems, we combine the merits of deep learning and conventional image enhancement technology to improve the underwater image quality. We first propose a two-branch network to compensate the global distorted color and local reduced contrast, …	2020	The proposed method combines the merits of deep learning and classical histogram equalization, utilizing a two-branch network to compensate for global distorted color and local reduced contrast separately and integrated using a global residual-guided biases. This global-local network is motivated by a prior knowledge that most underwater images are dominated by a relative single and uniform color…					Y					Y
275	AcademicSearchElite	Underwater image enhancement based on conditional generative adversarial network.	Underwater images play an essential role in acquiring and understanding underwater information. High-quality underwater images can guarantee the reliability of underwater intelligent systems. Unfortunately, underwater images are characterized by low contrast, color casts, blurring, low light, and uneven illumination, which severely affects the perception and processing of underwater information. …	2020	The proposed method utilizes a conditional generative adversarial network (cGAN) with a dual discriminator achieving by a multi-scale generator for underwater image enhancement. The dual discriminator consisting of two sub-discriminators which share the same network structure but different weights is used to guide the generator to generate realistic images in both the global semantic level and lo…											Y
278	AcademicSearchElite	Color correction and adaptive contrast enhancement for underwater image enhancement.	To address the color cast and low contrast of underwater images, we propose a color correction and adaptive contrast enhancement algorithm for underwater image enhancement. In our work, we first design the dedicated fractions to compensate the lower color channels, which are calculated by considering the ratio of the differences between the upper and lower color channels to the lower color channe…	2021	A color correction algorithm considering the attenuation of different color channels separately is proposed. Unlike the previous method, this algorithm first converts the color channel of the images into upper, middle, and lower color channels according to the total pixel intensity of each color channel including red, green, and blue channels. Subsequently, the algorithm compensates the middle an…				Y
282	AcademicSearchElite	A novel biologically-inspired method for underwater image enhancement.	Underwater images are usually characterized by color distortion, blurry, and severe noise, because light is severely scattered and absorbed when traveling in the water. In this paper, we propose a novel method motivated by the astonishing capability of the biological vision to address the low visibility of the real-world underwater images. Firstly, we simply imitate the color constancy mechanism …	2022	The method introduces an adapative color constancy model inspired by the retinal mechanism, specifically simulating horizontal cells (HCs) modulation. By considering wavelength-dependent light attenuation, this model provides a global color correction with gain control, which can perceive almost uniform colors as the light source color changes, showing superior robustness for various underwater s…		Y
283	AcademicSearchElite	Automatic system for improving underwater image contrast and color through recursive adaptive histogram modification.	Contrast and color are important attributes to extract and acquire much information from underwater images. However, normal underwater images contain bright foreground and dark background areas. Previous enhancement methods enhance the foreground areas but retain darkness and blue-green illumination of background areas. This study proposes a new method of enhancing underwater image, which is call…	2017	The study introduces a novel method called recursive adaptive histogram modification (RAHIM) for enhancing underwater images. RAHIM considers overlapping histogram processing based on Rayleigh distribution and column-wise modification of image histogram. Image color is decomposed into red, green, and blue color channels, and the image is divided into regions based on the color channel. Histogram …					Y
284	AcademicSearchElite	A novel underwater color correction method based on underwater imaging model and generative adversarial network.	Underwater vision has played an increasingly important role in ocean research, ocean military, and underwater fishing. The raw underwater images suffer from color distortion and poor image quality, which make underwater vision more challengeable than open air vision. To address the mentioned problems, a novel model for underwater image color correction is proposed in this paper. Firstly, a synthe…	2022	This paper presents a novel approach for underwater image color correction by combining an underwater imaging model with a generative adversarial network (GAN). A statistical prior of underwater image background color distribution is proposed to assist in generating synthetic underwater images, enhancing training data effectiveness. The GAN framework is simplified to reduce model complexity, enab…											Y
289	AcademicSearchElite	Underwater Image Enhancement by Wavelength Compensation and Dehazing.	Light scattering and color change are two major sources of distortion for underwater photography. Light scattering is caused by light incident on objects reflected and deflected multiple times by particles present in the water before reaching the camera. This in turn lowers the visibility and contrast of the image captured. Color change corresponds to the varying degrees of attenuation encountere…	2012	The proposed algorithm for wavelength compensation and image dehazing (WCID) offers a systematic approach to address light scattering and color change distortions in underwater images. By estimating scene depth and segmenting foreground and background areas, the algorithm identifies the presence of artificial lighting and compensates accordingly. Utilizing a dehazing algorithm and wavelength comp…	Y
313	AcademicSearchElite	Underwater Image Enhancement Using Successive Color Correction and Superpixel Dark Channel Prior.	Underwater images generally suffer from quality degradations, such as low contrast, color cast, blurring, and hazy effect due to light absorption and scattering in the water medium. In applying these images to various vision tasks, single image-based underwater image enhancement has been challenging. Thus, numerous efforts have been made in the field of underwater image restoration. In this paper…	2020	The proposed method introduces a successive color correction technique with minimal reddish artifacts and a superpixel-based dehazing algorithm for underwater image enhancement. Initially, an improved underwater white balance is achieved using a standard deviation ratio weighting factor, followed by image normalization to enhance color correction performance. Subsequently, a superpixel-based dark…		Y
332	AcademicSearchElite	Underwater Image Restoration Using Color-Line Model.	Underwater images typically suffer from low visibility and severe colorcast due to scattering and absorption. In this letter, a novel method is proposed to handle the scattering and absorption problems of light with different wavelengths based on the color-line model. We filter out image patches that exhibit the characteristics of the color-line prior and recover the color line of the patches. Th…	2019	The paper proposed a color-line based method to handle light scattering and absorption problems in underwater images. By leveraging the functional properties of the color-line model, the method effectively exploits chromatic information for image restoration. A comprehensive optimization function, incorporating the color line, is developed to derive local transmission and simultaneously estimate …	Y
431	IEEE	Underwater Image Enhancement via Multi-color Space Correction and Fusion	Underwater image enhancement, as an important branch of image processing, has attracted the attention of many scholars in recent years. Due to selective scattering and degradation of light in water, images captured underwater are generally of low quality. To improve the accuracy of underwater image details and color, we propose a novel underwater image enhancement model, which is based on a Multi…	2023	The proposed method introduces a novel underwater image enhancement model based on Multi-color Space Fusion (MSF) strategy, which assigns corresponding weights to each color channel for fusion. Specifically, RGB space compensates the difference between the green mean and red mean in the green channel to remove color cast caused by selective absorption of colors with depth. By integrating features…							Y		Y
460	IEEE	Deep Color-Corrected Multiscale Retinex Network for Underwater Image Enhancement	The acquisition of high-quality underwater images is of great importance to ocean exploration activities. However, images captured in the underwater environment often suffer from degradation due to complex imaging conditions, leading to various issues, such as color cast, low contrast, and low visibility. Although many traditional methods have been used to address these issues, they usually lack …	2024	The proposed method introduces a novel deep color-corrected multiscale retinex network (CCMSR-Net), which consists of a color correction subnetwork (CC-Net) and an MSR subnetwork (MSR-Net) built on top of a hybrid convolution–axial attention block (HCAAB). The CC-Net is responsible for compensating for color distortion in underwater images by adaptively adjusting the red and blue channels based o…										Y
463	IEEE	Underwater Image Enhancement Using Deep Transfer Learning Based on a Color Restoration Model	In ocean engineering, an underwater vehicle is widely used as an important equipment to explore the ocean. However, due to the reflection and attenuation of light when propagating in water, the images captured by the visual system of an underwater vehicle in the complex underwater environment usually suffer from low visibility, blurred details, and color distortion. To solve this problem, in this…	2023	The proposed method introduces a transfer learning framework for underwater image enhancement, leveraging both deep learning and physical modeling techniques. It consists of two modules: domain transformation and image enhancement. The domain transformation module uses an image-to-image translation network based on CycleGAN to convert an underwater image to the air domain and correct color distor…											Y
500	IEEE	Underwater Image Enhancement Algorithm Based on Color Compensation and Adaptive Luminance	Aiming at the problems of shallow marine aqua-culture fish images collected by underwater robot such as color distortion, low contrast, and low illumination, this paper proposes an underwater image enhancement algorithm based on color compensation and adaptive luminance. Firstly, according to the attenuation characteristics of RGB color channels, proposes an color compensation algorithm based on …	2022	The proposed method is based on color compensation and adaptive illuminance. The proposed algorithm begins by compensating for color distortion based on the attenuation characteristics of RGB color channels using the local channel difference values, targeting the two most severely attenuated color channels. Noise reduction is then applied using a non-local mean denoising method (NL-means) to filt…				Y
509	IEEE	Underwater Image Enhancement Based on Global and Local Equalization of Histogram and Dual-Image Multi-Scale Fusion	Underwater images suffer from color cast and low visibility caused by the medium scattering and absorption, which will reduce the use of valuable information from the image. In this paper, we propose a novel method which includes four stages of pixel intensity center regionalization, global equalization of histogram, local equalization of histogram and multi-scale fusion. Additionally, this metho…	2020	The method, named GLHDF (Global and Local Histogram Equalization with Dual-Image Multi-Scale Fusion), prioritizes color correction by employing a combination of global and local histogram equalization techniques. By centering the pixel intensity of the input image using a Retinex-based approach in RGB color space and applying global histogram equalization, it increases the similarity of the trico…					Y				Y
531	IEEE	Underwater Image Restoration Based on Local Depth Information Prior	Underwater images often suffer from color distortion and loss of contrast. This is due to the absorption and scattering of light as it travels through water. Although the physical process of underwater imaging is similar to that of haze images in the air. However, traditional dehazing methods cannot produce good results due to the different attenuation of light under different wavelengths in unde…	2022	The proposed method introduces a novel underwater image restoration approach based on local depth information priors. By utilizing a computer vision-based multi-view geometry method, the local depth information of the image is estimated to facilitate parameter estimation for a depth compensation model, which addresses color distortion issues. Additionally, a global depth estimation method is prop…	Y
590	IEEE	Auto Color Correction of Underwater Images Utilizing Depth Information	The red spectrum is saliently attenuated due to the absorption and scattering properties of water. The acquired underwater images show severe color cast in underwater scenes. In this letter, we propose a novel color correction method for underwater images, which removes color cast on single pixels based on scene depth. The experimental results demonstrate that our approach can significantly impro…	2022	The proposed method introduces a novel color correction technique based on statistical observations of underwater scenes for solving the blue or green cast from a local patch. By compensating for color casts with different gains depending on the depth areas within the image, the method effectively restores the actual colors of underwater scenes and solve overcompensation of the brightness channel…				Y
623	IEEE	Enhancing underwater images and videos by fusion	This paper describes a novel strategy to enhance underwater videos and images. Built on the fusion principles, our strategy derives the inputs and the weight measures only from the degraded version of the image. In order to overcome the limitations of the underwater medium we define two inputs that represent color corrected and contrast enhanced versions of the original underwater image/frame, bu…	2012	proposed a fusion-based underwater image enhancement method, wherein the outputs of white balance color correction and bilateral filtering were weighted with the results of histogram equilization. Four fusion weights, including Gaussian contrast, local contrast, saliency and sensitometry, were computed to obtain a pixel-level fusion output.		Y							Y
640	IEEE	WaterGAN: Unsupervised Generative Network to Enable Real-Time Color Correction of Monocular Underwater Images	This letter reports on WaterGAN, a generative adversarial network (GAN) for generating realistic underwater images from in-air image and depth pairings in an unsupervised pipeline used for color correction of monocular underwater images. Cameras onboard autonomous and remotely operated vehicles can capture high-resolution images to map the seafloor; however, underwater image formation is subject …	2018	The proposed method, WaterGAN, utilizes a generative adversarial network (GAN) to learn the properties of the water column from unlabeled underwater images. It takes in-air RGB-D images and depth maps to generate paired synthetic underwater images, providing the large training dataset for a color correction network. This color correction network then compensates for water column effects in real-t…											Y
663	IEEE	Emerging From Water: Underwater Image Color Correction Based on Weakly Supervised Color Transfer	Underwater vision suffers from severe effects due to selective attenuation and scattering when light propagates through water. Such degradation not only affects the quality of underwater images, but limits the ability of vision tasks. Different from existing methods that either ignore the wavelength dependence on the attenuation or assume a specific spectral profile, we tackle color distortion pr…	2018	The method introduces a weakly supervised color transfer approach inspired by Cycle-Consistent Adversarial Networks (CycleGAN). By leveraging a multi-term loss function including adversarial loss, cycle consistency loss, and Structural Similarity Index Measure (SSIM) loss, the model learns a cross-domain mapping between underwater and air images without the need for explicit pair labels. This all…											Y
765	IEEE	Multicolor Light Attenuation Modeling for Underwater Image Restoration	The unique physical properties of underwater environments often lead to color distortion, reduced visibility, and loss of detail in underwater images. To address these challenges, we present a novel underwater image restoration technique, known as the multicolor components and light attenuation (MCLA) method. Initially, we introduce an adaptive background light estimation for underwater image res…	2023	The proposed method, Multicolor Components and Light Attenuation (MCLA), is a hybrid model leveraging physical-based principles and model-free techniques. It introduces an adaptive background light estimation method (BLEU) based on multicolor model conversion to eliminate color casts and minimize interference from white objects and suspended particles. Additionally, a cutting-edge depth-map estim…	Y
851	IEEE	Color Channel Compensation (3C): A Fundamental Pre-Processing Step for Image Enhancement	This article introduces a novel solution to improve image enhancement in terms of color appearance. Our approach, called Color Channel Compensation (3C), overcomes artifacts resulting from the severely non-uniform color spectrum distribution encountered in images captured under hazy night-time conditions, underwater, or under non-uniform artificial illumination. Our solution is founded on the obs…	2020	The proposed Color Channel Compensation (3C) approach addresses the challenge of severe color attenuation by compensating for lost color channels through opponent color space manipulation. By bringing opponent colors closer to zero mean, 3C effectively restores lost color information and reduces color artifacts induced by non-uniform spectral distribution. It is statistically proven that color in…								Y
869	IEEE	Adjustment of Pixel Intensity for Removal of Color Casts in Underwater Images	This article introduces a new color correction method based on the adjustment of pixel intensity to remove color casts in underwater images. As the underwater images are captured in non-homogeneous with nonuniform illumination, the Gray-World Assumption (GWA) causes red artefacts. The method mainly aims to overcome the drawback of GWA for white balancing the underwater images. Before employing GW…	2024	Gray World Assumption is a color balancing method to reduce the color dominancy of an image. The method begins by adjusting pixel intensities to reduce color dominance in weaker color channels, effectively mitigating color casts. A color dominancy reducing factor is introduced globally to the inferior color channel for color correction. However, red color became dominant in greenish blue and blui…				Y					Y
1174	IEEE	A Color Cast Image Enhancement Method Based on Affine Transform in Poor Visible Conditions	In this letter, a simple yet effective dehazing framework is proposed, which consists of a novel color correction and a contrast enhancement. Most of the existing dehazing works focus on enhancing the contrast of the degraded images, but rarely of them concern about the color cast, which is ubiquitous in the scattering medium. To address the color distortion, an affine transform model-based color…	2022	The proposed framework consists of a novel color correction technique and contrast enhancement. The color correction method is based on an affine transform model inspired by traditional color transfer but modified to alter color deviations locally to overcome the limitation of over-reliance on the global color statistics of the reference image, thus robustly handling degraded images with differen…						Y
1358	IEEE	Underwater image imbalance attenuation compensation based on attention and self-attention mechanism	The scattering and absorption of light through water will lead to underwater images suffering from low contrast and color variations. With the difference belong wavelength, RGB channels obtained non-uniform information. Although many works for underwater image restoration through CNNs, the color distortions caused by imbalance attenuation have not been addressed in previous contributions. In this…	2022	The proposed method, called Underwater Restoration Attention Self-Attention Machine (URAS), utilizes an attention mechanism and self-attention mechanism to address the imbalance attenuation in underwater images. Specifically, it process RGB channels separately by leveraging the green and blue channels to assist the red channel in depth feature extraction. The features of theree channels are added…										Y
1387	IEEE	Underwater image color correction based on surface reflectance statistics	Underwater image processing has attracted much interest during the past decades. Most of the underwater images suffer from the problems of backscattering and color distortion. In this paper, we focus on solving the problem of color distortion. Due to the light attenuation, which is caused by absorption and scattering, different colors of light will disappear gradually with the increase of water d…	2015	A color correction method based on a local surface statistical prior is proposed, consisting of two main steps: image segmentation and illumination estimation. The image is divided into non-overlapping blocks, and for each block, the illumination is estimated based on local surface reflectance statistics. Then, using the theory of Retinex, the true reflectance for each block is obtained, resultin…	Y
1620	IEEE	An Improved Unsupervised Color Correction Algorithm for Underwater Image	Aiming at the problems of low contrast, dim, noise interference and color distortion caused by the attenuation and scattering of light in underwater propagation, an improved unsupervised color correction algorithm is proposed. Firstly, according to the attenuation characteristics of light R, G and B in underwater environment, color components of R, G and B are balanced and contrast enhanced; seco…	2021	An unsupervised underwater image color correction algorithm is proposed, which firsts balances and enhances the contrast of the RGB components of the underwater image, and then maps the image into the HSV color space and stretches the saturation (S) and brightness (V) to improve color saturation. Finally, the enhanced image is converted back to the RGB space with limiting contrast adaptive histog…					Y
1624	IEEE	Underwater Image Enhancement Based on Adaptive Color Correction and Improved Retinex Algorithm	In order to solve the problems about color distortion and low contrast of underwater images, we propose an underwater image enhancement algorithm that combines adaptive color correction with improved Retinex algorithm. Our algorithm is a single-image enhancement method that does not require specialized hardware and underwater scenes prior. Firstly, the adaptive color correction is carried out on …	2023	The paper proposed a physical-free approach combining an adaptive color correction method with improved Retinex algorithm. The adaptive color correction method removes color cast by performing color compensation separately for the three color channels in RGB space and employing color balance operation to adjust the image global tone. Additionally, the improved Retinex algorithm is employed to enh…				Y
1657	IEEE	Fast Adaptive Self-Supervised Underwater Image Enhancement	Wavelength-dependent light absorption and scattering result in the color cast and contrast degradation, which degrades the visibility of underwater images. Deep-learning-based under-water image enhancement has made significant progress in recent years. However, existing algorithms rely heavily on massive data for training, and the difficulty of collecting massive data in real-world environments l…	2022	The method introduces a fast adaptive self-supervised underwater image enhancement technique, which models the entire water domain's color and contrast distribution with only a few images. It comprises two sub-networks: the Color Mapping Net (CLM-Net) for color correction and the Contrast Mapping Net (CTM-Net) for contrast enhancement. CLM-Net utilizes the GrayWorld assumption for color correctio…										Y
1693	IEEE	Underwater Image Enhancement Method Based on CGAN and Parallel Attention Mechanism	Due to the absorption and scattering of light in water, the underwater image has some problems such as colour distortion, serious colour difference and ambiguity, which seriously affects the detection of underwater resources and object recognition. At present, the latest underwater image enhancement methods are all based on deep learning, but they do not take into account the diversity of channel…	2023	It introduces an improved conditional generative adversarial network (CGAN) incorporating a multi-scale fusion generator and a dual discriminator. Notably, the method emphasizes color correction techniques by integrating a parallel attention mechanism that combines Channel Attention (CA) and Pixel Attention (PA). This mechanism aims to balance the weight between color channels and process pixel f…											Y
1694	IEEE	Underwater Image Enhancement Based on Multichannel Adaptive Compensation	Due to underwater light absorption and scattering, underwater images often suffer from color distortion and low contrast. However, existing underwater image enhancement methods can only solve the problem of underwater image degradation in a specific scene and do not consider the impact of dynamic changes in water depth and water quality on underwater image degradation. To solve the above problems…	2024	The proposed multichannel adaptive fusion underwater image enhancement algorithm tackles color distortion and low contrast by first employing a gridded adaptive channel compensation algorithm to mitigate color distortion due to light attenuation. Subsequently, a multichannel enhancement process is conducted, wherein a local entropy-constrained gray world algorithm is introduced to address color d…		Y							Y
1700	IEEE	Depth-Conditioned GAN for Underwater Image Enhancement	Autonomous underwater vehicles perceive environmental information relying on vision. However, the variety of the underwater environment always leads to image distortion. To effectively obtain color-corrected images that guarantee high sharpness and good content recovery, this paper proposes an algorithm based on deep learning networks. Our method is a modified version of generative adversarial ne…	2023	The proposed method is a deep-learning-based approach for underwater image enhancement, specifically utilizing a modified version of generative adversarial networks (GANs) to address color correction challenges in underwater imagery. The proposed method leverages deep learning networks to generate depth estimation maps, which are utilized alongside real underwater images as inputs to the generato…											Y
1713	IEEE	Locally Adaptive Color Correction for Underwater Image Dehazing and Matching	Underwater images are known to be strongly deteriorated by a combination of wavelength-dependent light attenuation and scattering. This results in complex color casts that depend both on the scene depth map and on the light spectrum. Color transfer, which is a technique of choice to counterbalance color casts, assumes stationary casts, defined by global parameters, and is therefore not directly a…	2017	The proposed method introduces a fusion-based strategy to adapt color correction locally based on the estimated light attenuation level estimated from the red channel. This fusion approach by introducing appropriate inputs and weight maps overcomes the limitation of the conventional color transfer method that relies on global image statistics without capability of tuning the color correction loca…						Y			Y
1743	IEEE	Maximum Information Transfer and Minimum Loss Dehazing for Underwater Image Restoration	Underwater images typically exhibit color distortion and poor visibility due to light absorption and scattering. Currently, existing methods always overcompensate for degraded color and contrast due to a lack of adaptation, which results in an unnatural appearance and contrast loss. This article combines the merits of conventional color transfer technology and dehazing to improve underwater image…	2024	The proposed method combines the advantages of conventional color transfer technology and dehazing to improve underwater image quality. It introduces a maximum information transfer (MIT) method for adaptive color correction based on actual attenuation characteristics of different color channels without requiring a reference image. Additionally, an adaptive full dynamic range mapping (AFDRM) strat…						Y
1757	IEEE	Underwater Color Correction Network With Knowledge Transfer	Underwater images suffer from severe color distortion, due to the wavelength-dependent light attenuation and scattering. Various underwater image enhancement methods have been developed to improve the quality of degraded underwater images. However, contemporary approaches often overlook the impact of different scene colors on the overall process, potentially leading to undesired outcomes, such as…	2024	The proposed method, UCCNet, addresses the issue of color corruption in underwater images by leveraging residual information within each color channel. It consists of two subnetworks: a weight parameter estimation network and a color correction network. The color correction network employs three branches to compensate for the R, G, and B channels based on the residual information of each channel,…										Y
2731	IEEE	Underwater Image Enhancement via Adaptive Color Correction and Stationary Wavelet Detail Enhancement	High-quality images are of great significance for vision tasks in underwater environments. However, as light propagates through water, it is scattered and absorbed, which commonly causes issues like color distortion and loss of detail, making the capture of high-quality images challenging. To improve the quality of underwater images, we propose an underwater image enhancement method that is based…	2024	The method introduces channel similarity values to determine the need for red channel compensation, avoiding red artifacts during color correction. The amount of compensation is finely adjusted at the pixel level based on the intensity difference between the red and green channels. A new dynamic normalization range based on channel similarity is designed for adaptive color correction, enhancing c…			Y
2742	IEEE	Image Fusion Based Selective Optimal Restoration of Colors in Single Underwater Images	In this work, we put forward the approach of fusion of two-color corrected images of the same single underwater image obtained by two different color correction methods to optimize the restoration of colors of the image. Also, selective color correction is followed instead of general color correction. By this approach, we can reduce the color casts, a common drawback of the existing enhancement m…	2021	The method introduces a novel approach of fusing a color-corrected version and an enhanced version of the same underwater image to optimize color restoration. Selective color correction based on a statistical analysis of color channel is employed, where weak color channels are compensated based on the dominant color channel's average intensity. By fusing the color-corrected version with an enhanc…									Y
2747	IEEE	Underwater Image Enhancement by Attenuated Color Channel Correction and Detail Preserved Contrast Enhancement	An underwater image often suffers from quality degradation issues, such as color deviations, low contrast, and blurred details, due to the absorption and scattering of light. In this article, we propose to address the aforementioned degradation issues via attenuated color channel correction and detail preserved contrast enhancement. Concretely, we first propose an underwater image color correctio…	2022	Inspired by multiscale fusion (MSF), the proposed method introduces the Attenuated Color Channel Correction (ACCC) method which compensates inferior color channels based on attenuation matrices, considering differences between superior and inferior color channels at each pixel. This approach effectively corrects color distortions without relying on prior information or specialized hardware. Addit…				Y
2778	IEEE	Underwater Color Correction via Deep Reinforcement Learning	Due to light is scattered and absorbed while it traveling in water, underwater captured images often suffer from color cast and low visibility. To address the above problems, we propose a deep reinforcement learning (DRL) based method for underwater color correction, which explicitly indicates the step-by-step nature of the color correction process. We cast a single underwater image processing pr…	2021	The method formulates underwater color correction as a Markov Decision Process (MDP) via deep reinforcement learning, where actions represent global color adjustment operations. A deep Q-learning network (DQN) is trained to learn the optimal sequence of actions, enabling the correction of underwater images without explicit supervision for intermediate steps. This approach enhances underwater imag…													Y
2801	IEEE	Underwater image restoration based on minimum information loss principle and optical properties of underwater imaging	Restoring underwater image from a single image is known to be an ill-posed problem. Some assumptions made in previous methods are not suitable in many situations. In this paper, an effective method is proposed to restore underwater images. Using the quad-tree subdivision and graph-based segmentation, the global background light can be robustly estimated. The medium transmission map is estimated b…	2016	The method estimates the global background light using quad-tree subdivision and graph-based segmentation, and estimation of medium transmission map based on minimizing information loss and understanding optical properties. It introduces a parameter-free approach, eliminating the need for manual parameter tuning, and achieves qualitative improvements in color fidelity, natural appearance, contras…	Y
3716	IEEE	Color Balance and Fusion for Underwater Image Enhancement	We introduce an effective technique to enhance the images captured underwater and degraded due to the medium scattering and absorption. Our method is a single image approach that does not require specialized hardware or knowledge about the underwater conditions or scene structure. It builds on the blending of two images that are directly derived from a color-compensated and white-balanced version…	2018	The method employs a fusion-based approach, blending two images derived from a color-compensated and white-balanced version of the original degraded image. This fusion process, along with associated weight maps, promotes the transfer of edges and color contrast to the output image. Additionally, a multiscale fusion strategy is utilized to avoid artifacts in low-frequency components. The white-bal…		Y	Y						Y
3717	IEEE	A Two-Stage Underwater Enhancement Network Based on Structure Decomposition and Characteristics of Underwater Imaging	Due to the scattering and attenuation of light into the water, the underwater image usually appears with color distortion, blurred details, and low contrast. To address these problems, a novel two-stage underwater image convolutional neural network (CNN) based on structure decomposition (UWCNN-SD) for underwater image enhancement is proposed by considering the characteristics of underwater imagin…	2021	The UWCNN-SD method begins by decomposing the raw underwater image into high-frequency (HF) and low-frequency (LF) components using discrete cosine transform (DCT), where LF represents global naturalness and HF represents edge details. In the preliminary enhancement network, separate branches enhance the HF and LF components. Notably, the LF enhancement integrates the transmission map and backgro…										Y
3733	IEEE	Multiscale Underwater Image Enhancement in RGB and HSV Color Spaces	Clear underwater images serve to explore and measure ocean resources. However, underwater images suffer from color deviations and hazy effects due to wavelength-dependent light attenuation and scattering. To address this problem, we propose a multiscale dual-color space underwater image enhancement network (MSDC-Net) comprising a color correction block and a deep learning-based network. Concretel…	2023	MSDC-Net introduces a novel multiscale dual-color space underwater image enhancement network, comprising a color correction block and a deep learning-based architecture. The color correction block compensates for absorbed colors and limits dominant ones, effectively shifting color histogram distributions to mitigate deviations. Leveraging features from both RGB and HSV color spaces, the deep lear…					Y		Y			Y
3760	IEEE	Color Correction Based on CFA and Enhancement Based on Retinex With Dense Pixels for Underwater Images	Color correction and enhancement for underwater images is challenging due to attenuation and scattering. The underwater images often have low visibility and suffer from color bias. This paper presents a novel color correction method based on color filter array (CFA) and an enhancement method based on Retinex with dense pixels and adaptive linear histogram transformation for degraded color-biased …	2020	The proposed method introduces a novel color correction technique based on color filter array (CFA) interpolation to compensate for red channel attenuation from the green and blue channels. Additionally, an enhancement method based on Retinex with dense pixels and adaptive linear histogram transformation is employed to improve image quality. By accurately estimating the illuminance component and …			Y
3848	IEEE	Enhancing the low quality images using Unsupervised Colour Correction Method	Underwater images are affected by reduced contrast and non-uniform colour cast due to the absorption and scattering of light in the aquatic environment. This affects the quality and reliability of image processing and therefore colour correction is a necessary pre-processing stage. In this paper, we propose an Unsupervised Colour Correction Method (UCM) for underwater image enhancement. UCM is ba…	2010	The Unsupervised Colour Correction Method (UCM) proposed in this paper offers a comprehensive solution to enhance underwater images. It employs three key stages: equalization of RGB colors to balance color values, contrast correction of the RGB color model to improve contrast, and contrast correction of the HSI color model to address illumination and true color issues. By efficiently removing blu…					Y
4734	IEEE	Underwater image dehaze using scene depth estimation with adaptive color correction	Underwater images suffer from poor visibility due to color casts and light scattering that caused by physical properties existing in underwater environments. Degraded underwater images lead to a low accuracy rate of underwater object detection and recognition. To solve this problem, a novel underwater image enhancement method which combines adaptive color correction and image dehazing based on at…	2017	The proposed method addresses the challenges of underwater image enhancement by first applying adaptive color correction to compensate for color casts, followed by deep-learning-based image dehazing using scene depth estimation.Initially, a white balance algorithm is applied to the degraded underwater image to mitigate color casts, followed by image dehazing to address blurriness. Notably, the co…		Y
4763	IEEE	Color correction of underwater images based on multi-illuminant estimation with exposure bracketing imaging	We propose a method for color correction of underwater images based on multi-illuminant estimation. We regard the color distortion of underwater images as the color cast that is illuminated by multiple light sources. In order to effectively remove the color distortions from the underwater image, we capture underwater scenes by exposure bracketing imaging. Using multiple images taken with differen…	2017	The method introduces a novel approach for color correction by treating the color distortions in underwater images as multiple light sources casting color casts. It leverages exposure bracketing imaging to capture multiple images with varying exposure times, allowing fusion of spectral information and subsequent multi-illuminant estimation to remove color casts. This innovative technique enables …	Y
4778	IEEE	Enhancing Underwater Image Using Degradation Adaptive Adversarial Network	Underwater imaging severely suffers from color distortion and poor visibility due to light refraction and absorption and suspended particles in the water. Existing learning-based underwater image restoration methods highly rely on paired training datasets. However, distorted/non-distorted image pairs in realistic underwater scenes are unavailable and synthetic data-based trained models greatly de…	2022	The proposed method introduces a novel degradation adaptive (DA) module integrated into a CycleGAN framework, allowing for unpaired underwater image restoration. By leveraging the flexibility of CycleGAN and the adaptive capability of the DA module, the model can effectively learn various degradation patterns and correct color distortions, leading to significant improvements in image quality, con…											Y
4831	IEEE	Underwater image enhancement by using color correction and contrast techniques	An image in the underwater ocean depth of 10 meters by capturing a low-resolution camera. An image is characterized by low contrast and blurriness. Despite water medium has considering the propagation of light, it degrades the underwater image due to refraction, scatters, and color absorption. This underwater image needs to improve its color contrast and quality image by using Simple Histogram Eq…	2021	The proposed method employs Simple Histogram Equalization for color correction and DSNMF for color contrast improvement in underwater images. It utilizes Simple Histogram Equalization for adjusting color intensities and DSNMF (Deep Sparse Non-Negative Matrix Factorization) to improve color contrast. By applying these methods in parallel, the proposed approach addresses the challenge of diminishin…					Y
4842	IEEE	Underwater Image Color Correction using Exposure-Bracketing Imaging	Absorption and scattering of light in an underwater scene saliently attenuate red spectrum components. They cause heavy color distortions in the captured underwater images. In this letter, we propose a method for color-correcting underwater images, utilizing a framework of gray information estimation for color constancy. The key novelty of our method is to utilize exposure-bracketing imaging: a t…	2018	The method utilizes exposure-bracketing imaging to capture multiple images with different exposure times, ensuring sufficient acquisition of red spectrum information while avoiding pixel saturation. By fusing appropriate images from exposure-bracketing imaging, the method extracts reliable gray information from scenes, enabling effective color correction based on a framework of color constancy. O…	Y
4932	IEEE	A retinex-based enhancing approach for single underwater image	Since the light is absorbed and scattered while traveling in water, color distortion, under-exposure and fuzz are three major problems of underwater imaging. In this paper, a novel retinex-based enhancing approach is proposed to enhance single underwater image. The proposed approach has mainly three steps to solve the problems mentioned above. First, a simple but effective color correction strate…	2014	A novel retinex-based enhancing approach is proposed, consisting of three main steps. Addressing the challenges of color distortion, under-exposure, and fuzziness inherent in underwater imaging, the method adopts a statistical color correction strategy as its initial step. This strategy aims to mitigate the color distortion resulting from light absorption and scattering in water, which often mani…		Y
4962	IEEE	Enhancing Underwater Image via Color-Cast Correction and Luminance Fusion	Underwater images always suffer from color distortion, contrast decrease, and detail blur due to the selective absorption and scattering of water, which significantly limits their applications. In this article, we introduce an effective underwater image enhancement method to improve image quality, i.e., correcting color distortion, enhancing contrast, and enriching details. Specifically, we first…	2024	The method introduces a systematic approach involving color-cast judgment, adaptive color correction, and contrast and detail enhancement stages. By utilizing a color-cast factor (CCF) and mean chromaticity, the method categorizes images into no-color-cast and color-cast types, subsequently applying adaptive color correction techniques tailored to different color shifts. Contrast and detail enhan…				Y
5178	IEEE	Underwater Image Enhancement via Piecewise Color Correction and Dual Prior Optimized Contrast Enhancement	Due to the absorption and scattering of light, underwater captured images often face serious quality degradation issues. In this letter, we propose to cope with the aforementioned issues via piecewise color correction and dual prior optimized contrast enhancement. Specifically, we first present the piecewise color correction method using the maximum mean and two gain factors to correct the color …	2023	The proposed method, named PCDE (Piecewise Color Correction and Dual Prior Optimized Contrast Enhancement), introduces a novel approach to underwater image enhancement. It starts by addressing color casts through a piecewise color correction method, which divides each color channel into segments based on maximum mean values and applies adaptive correction strategies. Then, a dual prior optimized …				Y
5267	MDPI	TCRN: A Two-Step Underwater Image Enhancement Network Based on Triple-Color Space Feature Reconstruction	The underwater images acquired by marine detectors inevitably suffer from quality degradation due to color distortion and the haze effect. Traditional methods are ineffective in removing haze, resulting in the residual haze being intensified during color correction and contrast enhancement operations. Recently, deep-learning-based approaches have achieved greatly improved performance. However, mo…	2023	The proposed method, termed TCRN (Triple-Color space feature fusion and Reconstruction Network), introduces a two-step approach for underwater image enhancement. In the first step, it employs a parallel U-net-like network to extract feature maps from LAB, HSV, and RGB color spaces, integrating a dense pixel attention module to filter out haze noise. The second step focuses on enhancing long-term …							Y			Y
5730	ScienceDirect	COC-UFGAN: Underwater image enhancement based on color opponent compensation and dual-subnet underwater fusion generative adversarial network	Due to the complex underwater environment and the attenuation of light, the underwater image is produced with various distortions such as color loss, low contrast, noise, blur, and haze-like, which bring significant challenges to underwater image applications. To alleviate these problems, a novel color opponent compensation and a dual-subnet underwater fusion generative adversarial network (COC-U…	2024	The proposed color opponent compensation and dual-subnet underwater fusion generative adversarial network (COC-UFGAN) method introduces innovative techniques to tackle the challenges of underwater image enhancement. By simulating the information processing mechanism in the human visual system, it constructs a color opponent domain with green-red (G-R), yellow-blue (Y-B), cyan-red (C-R) and black-…								Y			Y
6390	ScienceDirect	Underwater image quality enhancement through integrated color model with Rayleigh distribution	The physical properties of water cause light-induced degradation of underwater images. Light rapidly loses intensity as it travels in water, depending on the color spectrum wavelength. Visible light is absorbed at the longest wavelength first. Red and blue are the most and least absorbed, respectively. Underwater images with low contrast are captured due to the degradation effects of light spectr…	2015	The proposed method introduces a novel approach to contrast enhancement by modifying image histograms in both RGB and HSV color models. Instead of applying the stretching process to the entire range, the histogram stretching process is applied selectively to the dominant (blue) and inferior (red) color channels, with limits set following the Rayleigh distribution to avoid under- and over-enhancem…					Y
7151	Scopus	Dual stream fusion network for underwater image enhancement of multi-scale turbidity restoration and multi-path color correction	Underwater images frequently experience color distortion and blurred details due to the absorption and scattering of light, which can hinder underwater visual tasks. To address these challenges, we propose a dual-stream fusion network for enhancing underwater images. Our multi-scale turbidity restoration module (MTRM) adopts a two-stage dehazing process from coarse to fine, while employing the SO…	2024	The proposed method introduces a dual-stream fusion network consisting of a Multi-scale Turbidity Restoration Module (MTRM) and a Multi-path Color Correction Module (MCCM), both enhanced by a Collaborative Attention Fusion Module (CAFM). The MTRM employs adaptive median filtering and a modified U-Net with frequency-based dense feature fusion for turbidity restoration, while the MCCM utilizes mult…										Y
